# Supplementary material for: QSAR Models for Human Carcinogenicity: An Assessment Based on Oral and Inhalation Slope Factors
Source: Molecules. 2020 Dec 29;26(1):127. doi: 10.3390/molecules26010127 (PMC7796303; doi:10.3390/molecules26010127)
Supplement: Supplementary file 1 [file molecules-26-00127-s001.zip]

Archive with 3 entries (3 files):
- S5_Dataset_OSF .xlsx
- S6_Dataset_ISF .xlsx
- Supplementary Materials_rev.docx
