# Supplementary material for: QSAR Models for Human Carcinogenicity: An Assessment Based on Oral and Inhalation Slope Factors
Source: Molecules. 2020 Dec 29;26(1):127. doi: 10.3390/molecules26010127 (PMC7796303; doi:10.3390/molecules26010127)
Supplement: Supplementary file 1 [file molecules-26-00127-s001.zip › S5_Dataset_OSF .xlsx]

## Sheet: SFO
ID	Chemical	CAS	SMILES VEGA	Binary Classification	Oral Slope Factor (mg/kg-day)-1
SFO1	Acephate	30560-19-1	O=C(NP(=O)(OC)SC)C	1	0.0087
SFO2	Acetamide	60-35-5	O=C(N)C	1	0.07
SFO3	Acetylaminofluorene, 2-	53-96-3	O=C(Nc2ccc3c1ccccc1Cc3(c2))C	1	3.8
SFO4	Acrylamide	79-06-1	O=C(N)C=C	1	0.5
SFO5	Acrylamide, 2-(2-furyl)-3-(5-nitro-2-furyl)-	3688-53-7	O=C(N)C(=Cc1oc(cc1)[N+](=O)[O-])c2occc2	1	0.24
SFO6	Acrylonitrile	107-13-1	N#CC=C	1	0.54
SFO7	Actinomycin D	50-76-0	O=C6OC(C)C(NC(=O)c2ccc(c1OC=5C(=Nc12)C(C(=O)NC3C(=O)NC(C(=O)N4CCCC4(C(=O)N(C)CC(=O)N(C)C(C(=O)OC3(C))C(C)C))C(C)C)=C(N)C(=O)C=5C)C)C(=O)NC(C(=O)N7CCCC7(C(=O)N(C)CC(=O)N(C)C6C(C)C))C(C)C	1	8700
SFO8	Alachlor	15972-60-8	O=C(N(c1c(cccc1CC)CC)COC)CCl	1	0.056
SFO9	Aldrin	309-00-2	C1=CC2CC1C3C2C4(C(=C(C3(C4(Cl)Cl)Cl)Cl)Cl)Cl	1	17
SFO10	Allyl Chloride	107-05-1	C=CCCl	1	0.021
SFO11	Amino-5-(5-nitro-2-furyl)-1,3,4-thiadiazol, 2-	712-68-5	O=[N+]([O-])c1oc(cc1)c2nnc(N)s2	1	16
SFO12	Amino-9-ethylcarbazolehydrochloride, 3-	6109-97-3	Nc1ccc3c(c1)c2ccccc2n3CC	1	0.078
SFO13	Aminoanthraquinone, 2-	117-79-3	O=C1c3ccccc3(C(=O)c2cc(N)ccc12)	1	0.033
SFO14	Aminoazotoluene, ortho-	97-56-3	N(=Nc1ccccc1C)c2ccc(N)c(c2)C	1	3.8
SFO15	Aminobiphenyl, 4-	92-67-1	Nc1ccc(cc1)c2ccccc2	1	21
SFO16	Amitrole	61-82-5	n1cnc(N)[nH]1	1	0.94
SFO17	Aniline	62-53-3	Nc1ccccc1	1	0.0057
SFO18	Anisidine, ortho-	90-04-0	O(c1ccccc1(N))C	1	0.14
SFO19	Anthraquinone, 9,10-	84-65-1	O=C1c3ccccc3(C(=O)c2ccccc12)	1	0.04
SFO20	Aroclor 1016	12674-11-2	c1cc(cc(c1)Cl)c2cc(cc(c2)Cl)Cl	1	0.07
SFO21	Aroclor 1242	53469-21-9	c1cc(cc(c1c2ccc(cc2Cl)Cl)Cl)Cl	1	2
SFO22	Aroclor 1248	12672-29-6	c1c(cc(cc1Cl)Cl)c2cc(cc(c2)Cl)Cl	1	2
SFO23	Aroclor 1254	11097-69-1	c2cc(c1ccc(c(c1Cl)Cl)Cl)c(c(c2)Cl)Cl	1	2
SFO24	Aroclor 1260	11096-82-5	c1cc(c(c(c1c2ccc(c(c2Cl)Cl)Cl)Cl)Cl)Cl	1	2
SFO25	Atrazine	1912-24-9	n1c(nc(nc1NC(C)C)Cl)NCC	1	0.23
SFO26	Auramine	492-80-8	N=C(c1ccc(cc1)N(C)C)c2ccc(cc2)N(C)C	1	0.88
SFO27	Azaserine	115-02-6	N#[N+]C=C([O-])OCC(N)C(=O)O	1	11
SFO28	Azathioprine	446-86-6	O=[N+]([O-])c1ncn(c1Sc3ncnc2nc[nH]c23)C	1	1.8
SFO29	Azobenzene	103-33-3	N(=Nc1ccccc1)c2ccccc2	1	0.11
SFO30	Benz[a]anthracene	56-55-3	c3ccc4cc2c(ccc1ccccc12)cc4(c3)	1	0.73
SFO31	Benzaldehyde	100-52-7	O=Cc1ccccc1	1	0.004
SFO32	Benzene	71-43-2	c1ccccc1	1	0.055
SFO33	Benzidine	92-87-5	Nc1ccc(cc1)c2ccc(N)cc2	1	230
SFO34	Benzo(j)fluoranthene	205-82-3	c1ccc4c(c1)ccc5c3cccc2cccc(c23)c45	1	1.2
SFO35	Benzo[a]pyrene	50-32-8	c1ccc2c(c1)cc3ccc4cccc5ccc2c3c45	1	7.3
SFO36	Benzo[b]fluoranthene	205-99-2	c1ccc3c(c1)cc5c2ccccc2c4cccc3c45	1	0.73
SFO37	Benzo[k]fluoranthene	207-08-9	c1ccc2cc3c5cccc4cccc(c3(cc2(c1)))c45	1	0.073
SFO38	Benzotrichloride	98-07-7	c1ccc(cc1)C(Cl)(Cl)Cl	1	13
SFO39	Benzyl Chloride	100-44-7	c1ccc(cc1)CCl	1	0.17
SFO40	Benzyl violet 4B	1694-09-3	O=S(=O)(O)c1cccc(c1)CN(c2ccc(cc2)C(c3ccc(cc3)N(Cc4cccc(c4)S(=O)(=O)O)CC)=C5C=CC(C=C5)=[N+](C)C)CC	1	0.02
SFO41	Biphenyl, 1,1'-	92-52-4	c1ccc(cc1)c2ccccc2	1	0.008
SFO42	Bis(2-chloro-1-methylethyl) ether	108-60-1	O(C(C)CCl)C(C)CCl	1	0.07
SFO43	Bis(2-chloroethyl)ether	111-44-4	O(CCCl)CCCl	1	1.1
SFO44	Bis(2-ethylhexyl)phthalate	117-81-7	O=C(OCC(CC)CCCC)c1ccccc1(C(=O)OCC(CC)CCCC)	1	0.014
SFO45	Bis(chloromethyl)ether	542-88-1	O(CCl)CCl	1	220
SFO46	Bromo-2-chloroethane, 1-	107-04-0	C(CBr)Cl	1	2
SFO47	Bromodichloromethane	75-27-4	C(Cl)(Cl)Br	1	0.062
SFO48	Bromoform	75-25-2	C(Br)(Br)Br	1	0.0079
SFO49	Butadiene, 1,3-	106-99-0	C=CC=C	1	3.4
SFO50	Butyl Benzyl Phthalate	85-68-7	O=C(OCc1ccccc1)c2ccccc2(C(=O)OCCCC)	1	0.0019
SFO51	Butylated hydroxyanisole	25013-16-5	Oc1ccc(OC)cc1C(C)(C)C	1	0.0002
SFO52	Butylated hydroxytoluene	128-37-0	Oc1c(cc(cc1C(C)(C)C)C)C(C)(C)C	1	0.0036
SFO53	Butyrolactone, beta-	3068-88-0	O=C1OC(C)C1	1	1
SFO54	C.I. Basic Red 9 monohydrochloride	569-61-9	N=C1C=CC(C=C1)=C(c2ccc(N)cc2)c3ccc(N)cc3	1	240
SFO55	Cacodylic Acid	75-60-5	O=[As](O)(C)C	1	0.25
SFO56	Captafol	2425-06-1	O=C1N(C(=O)C2CC=CCC12)SC(C(Cl)Cl)(Cl)Cl	1	0.15
SFO57	Captan	133-06-2	O=C1N(C(=O)C2CC=CCC12)SC(Cl)(Cl)Cl	1	0.0023
SFO58	Carbazole	86-74-8	c1ccc3c(c1)[nH]c2ccccc23	1	0.02
SFO59	Carbon Tetrachloride	56-23-5	C(Cl)(Cl)(Cl)Cl	1	0.07
SFO60	Chlorambucil	305-03-3	O=C(O)CCCc1ccc(cc1)N(CCCl)CCCl	1	0.0023
SFO61	Chloranil	118-75-2	O=C1C(=C(C(=O)C(=C1Cl)Cl)Cl)Cl	1	0.403
SFO62	Chlordane	12789-03-6	C2(=C(C3(C1C(CC(C1Cl)Cl)C2(C3(Cl)Cl)Cl)Cl)Cl)Cl	1	0.35
SFO63	Chlordecone (Kepone)	143-50-0	O=C1C2(C3(C4(C1(C5(C2(C3(C(C45Cl)(Cl)Cl)Cl)Cl)Cl)Cl)Cl)Cl)Cl	1	10
SFO64	Chlorendic acid	115-28-6	O=C(O)C1C(C(=O)O)C2(C(=C(C1(C2(Cl)Cl)Cl)Cl)Cl)Cl	1	0.091
SFO65	Chlorinated paraffins	108171-26-2	CCC(C(C(CC(C(C(C)Cl)Cl)Cl)Cl)Cl)Cl	1	0.089
SFO66	Chloro-2-methylaniline, 4-	95-69-2	Nc1ccc(cc1C)Cl	1	0.1
SFO67	Chloro-2-methylpropene, 3-	563-47-3	C=C(C)CCl	1	0.14
SFO68	Chloroacetaldehyde, 2-	107-20-0	O=CCCl	1	0.27
SFO69	Chloroaniline, p-	106-47-8	Nc1ccc(cc1)Cl	1	0.2
SFO70	Chlorobenzilate	510-15-6	O=C(OCC)C(O)(c1ccc(cc1)Cl)c2ccc(cc2)Cl	1	0.11
SFO71	Chloroform	67-66-3	C(Cl)(Cl)Cl	1	0.031
SFO72	Chloromethane	74-87-3	CCl	1	0.013
SFO73	Chloromethyl Methyl Ether	107-30-2	O(C)CCl	1	2.4
SFO74	Chloronitrobenzene, o-	88-73-3	O=[N+]([O-])c1ccccc1Cl	1	0.3
SFO75	Chloronitrobenzene, p-	100-00-5	O=[N+]([O-])c1ccc(cc1)Cl	1	0.06
SFO76	Chloro-ortho-phenylenediamine, 4-	95-83-0	Nc1ccc(cc1(N))Cl	1	0.016
SFO77	Chlorothalonil	1897-45-6	N#Cc1c(c(C#N)c(c(c1Cl)Cl)Cl)Cl	1	0.0031
SFO78	Chlorozotocin	54749-90-5	O=NN(C(=O)NC1C(O)OC(CO)C(O)C1(O))CCCl	1	240
SFO79	Chrysene	218-01-9	c1ccc2c(c1)ccc3c4ccccc4(ccc23)	1	0.0073
SFO80	Cinnamyl anthranilate	87-29-6	O=C(OCC=Cc1ccccc1)c2ccccc2(N)	1	0.0046
SFO81	Cresidine, para-	120-71-8	O(c1ccc(cc1(N))C)C	1	0.15
SFO82	Crotonaldehyde, trans-	123-73-9	O=CC=CC	1	1.9
SFO83	Cupferron	135-20-6	O=NN(O)c1ccccc1	1	0.22
SFO84	Cyanazine	21725-46-2	N#CC(Nc1nc(nc(n1)Cl)NCC)(C)C	1	0.84
SFO85	Cyclohexane, 1,2,3,4,5-pentabromo-6-chloro-	87-84-3	C1(C(C(C(C(C1Br)Br)Br)Br)Br)Cl	1	0.023
SFO86	Cyclophosphamide (anhydrous)	50-18-0	O=P1(OCCCN1)N(CCCl)CCCl	1	0.61
SFO87	Dacarbazine	4342-03-4	O=C(N)C1=NC=NC1(=NNN(C)C)	1	49
SFO88	Daminozide	1596-84-5	O=C(O)CCC(=O)NN(C)C	1	0.018
SFO89	Dantron	117-10-2	O=C1c3cccc(O)c3(C(=O)c2c(O)cccc12)	1	0.076
SFO90	DDD	72-54-8	c1cc(ccc1C(c2ccc(cc2)Cl)C(Cl)Cl)Cl	1	0.24
SFO91	DDE, p,p'-	72-55-9	c1cc(ccc1C(c2ccc(cc2)Cl)=C(Cl)Cl)Cl	1	0.34
SFO92	DDT	50-29-3	c1cc(ccc1C(c2ccc(cc2)Cl)C(Cl)(Cl)Cl)Cl	1	0.34
SFO93	Decabromodiphenyl ether, 2,2',3,3',4,4',5,5',6,6'- (BDE-209)	1163-19-5	O(c1c(c(c(c(c1Br)Br)Br)Br)Br)c2c(c(c(c(c2Br)Br)Br)Br)Br	1	0.0007
SFO94	Di(2-ethylhexyl)adipate	103-23-1	O=C(OCC(CC)CCCC)CCCCC(=O)OCC(CC)CCCC	1	0.0012
SFO95	Diallate	2303-16-4	O=C(N(C(C)C)C(C)C)SCC(=CCl)Cl	1	0.061
SFO96	Diaminoanisole, 2,4-	615-05-4	O(c1ccc(N)cc1(N))C	1	0.023
SFO97	Diaminodiphenyl ether, 4,4-	101-80-4	O(c1ccc(N)cc1)c2ccc(N)cc2	1	0.14
SFO98	Dibenz(a,h)acridine	226-36-8	n3c5ccc1ccccc1c5(cc4ccc2ccccc2c34)	1	1.2
SFO99	Dibenz(a,j)acridine	224-42-0	n2c5ccc1ccccc1c5(cc4c2ccc3ccccc34)	1	1.2
SFO100	Dibenz[a,h]anthracene	53-70-3	c1ccc5c(c1)ccc4cc3c(ccc2ccccc23)cc45	1	7.3
SFO101	Dibenzo(a,e)pyrene	192-65-4	c1ccc3c(c1)cc4c2ccccc2c6cccc5ccc3c4c56	1	12
SFO102	Dibenzo(a,h)pyrene	189-64-0	c1ccc2c(c1)cc3ccc5c6ccccc6(cc4ccc2c3c45)	1	120
SFO103	Dibenzo(a,i)pyrene	189-55-9	c1ccc3c(c1)cc4ccc5cc2ccccc2c6ccc3c4c56	1	120
SFO104	Dibenzo(a,l)pyrene	191-30-0	c1ccc3c(c1)cc4ccc5cccc6c2ccccc2c3c4c56	1	120
SFO105	Dibenzo(c,g)carbazole, 7H-	194-59-2	c1ccc5c(c1)ccc4[nH]c3ccc2ccccc2c3c45	1	12
SFO106	Dibromo-3-chloropropane, 1,2-	96-12-8	C(C(CBr)Br)Cl	1	0.8
SFO107	Dibromochloromethane	124-48-1	C(Cl)(Br)Br	1	0.084
SFO108	Dibromoethane, 1,2-	106-93-4	C(CBr)Br	1	2
SFO109	Dichloroacetic Acid	79-43-6	O=C(O)C(Cl)Cl	1	0.05
SFO110	Dichlorobenzene, 1,4-	106-46-7	c1cc(ccc1Cl)Cl	1	0.0054
SFO111	Dichlorobenzidine, 3,3'-	91-94-1	Nc1ccc(cc1Cl)c2ccc(N)c(c2)Cl	1	0.45
SFO112	Dichloroethane, 1,1-	75-34-3	CC(Cl)Cl	1	0.0057
SFO113	Dichloroethane, 1,2-	107-06-2	C(CCl)Cl	1	0.091
SFO114	Dichloropropane, 1,2-	78-87-5	CC(CCl)Cl	1	0.036
SFO115	Dichloropropene, 1,3-	542-75-6	C(=CCl)CCl	1	0.1
SFO116	Dichlorvos	62-73-7	O=P(OC=C(Cl)Cl)(OC)OC	1	0.29
SFO117	Diethylstilbestrol	56-53-1	Oc1ccc(cc1)C(=C(c2ccc(O)cc2)CC)CC	1	350
SFO118	Diglycidyl resorcinol ether (DGRE)	101-90-6	O(c2cccc(OCC1OC1)c2)CC3OC3	1	1.7
SFO119	Dihydrosafrole	94-58-6	O1c2ccc(cc2(OC1))CCC	1	0.044
SFO120	Dimethoxybenzidine, 3,3'-	119-90-4	O(c1cc(ccc1(N))c2ccc(N)c(OC)c2)C	1	1.6
SFO121	Dimethyl methylphosphonate	756-79-6	O=P(OC)(OC)C	1	0.0017
SFO122	Dimethylamino azobenzene [p-]	60-11-7	N(=Nc1ccc(cc1)N(C)C)c2ccccc2	1	4.6
SFO123	Dimethylaniline, 2,4-	95-68-1	Nc1ccc(cc1C)C	1	0.2
SFO124	Dimethylbenz(a)anthracene, 7,12-	57-97-6	c1ccc2c(c1)ccc4c2c(c3ccccc3c4C)C	1	250
SFO125	Dimethylbenzidine, 3,3'-	119-93-7	Nc1ccc(cc1C)c2ccc(N)c(c2)C	1	11
SFO126	Dimethylcarbamyl chloride	79-44-7	O=C(N(C)C)Cl	1	13
SFO127	Dimethylhydrazine, 1,1-	57-14-7	NN(C)C	1	3
SFO128	Dimethylhydrazine, 1,2-	540-73-8	N(NC)C	1	550
SFO129	Dimethylvinylchloride	513-37-1	C(=C(C)C)Cl	1	0.045
SFO130	Dinitropyrene, 1,6-	42397-64-8	O=[N+]([O-])c3ccc1ccc4c2c(ccc3(c12))ccc4[N+](=O)[O-]	1	120
SFO131	Dinitropyrene, 1,8-	42397-65-9	O=[N+]([O-])c4ccc1ccc2ccc(c3ccc4(c1c23))[N+](=O)[O-]	1	12
SFO132	Dinitrotoluene, 2,4-	121-14-2	O=[N+]([O-])c1ccc(c(c1)[N+](=O)[O-])C	1	0.31
SFO133	Dinitrotoluene, 2,6-	606-20-2	O=[N+]([O-])c1cccc(c1C)[N+](=O)[O-]	1	1.5
SFO134	Dioxane, 1,4-	123-91-1	O1CCOCC1	1	0.1
SFO135	Diphenylhydrazine, 1,2-	122-66-7	c1ccc(cc1)NNc2ccccc2	1	0.8
SFO136	Direct Black 38	1937-37-7	O=C5C(=NNc1ccccc1)C(=Cc6cc(c(N=Nc2ccc(cc2)c4ccc(N=Nc3ccc(N)cc3(N))cc4)c(N)c56)S(=O)(=O)O)S(=O)(=O)O	1	7.1
SFO137	Direct Blue 6	2602-46-2	O=C5C(=NNc1ccc(cc1)c2ccc(cc2)NN=C3C(=O)c4c(N)cc(cc4(C=C3S(=O)(=O)O))S(=O)(=O)O)C(=Cc6cc(cc(N)c56)S(=O)(=O)O)S(=O)(=O)O	1	7.4
SFO138	Direct Brown 95	16071-86-6	O=C(O)c5cc(N=Nc1ccc(cc1)c2ccc(cc2)NN=C4C(=O)C=CC(=NNc3cc(ccc3(O))S(=O)(=O)O)C4(=O))ccc5(O)	1	6.7
SFO139	Disperse Blue 1 (technical grade)	2475-45-8	O=C1c3c(N)ccc(N)c3(C(=O)c2c(N)ccc(N)c12)	1	0.0045
SFO140	Epichlorohydrin	106-89-8	O1CC1CCl	1	0.0099
SFO141	Estradiol 17B	50-28-2	Oc1ccc2c(c1)CCC3C2CCC4(C)(C(O)CCC34)	1	39
SFO142	Ethyl Acrylate	140-88-5	O=C(OCC)C=C	1	0.048
SFO143	Ethylbenzene	100-41-4	c1ccc(cc1)CC	1	0.011
SFO144	Ethylene Oxide	75-21-8	O1CC1	1	0.31
SFO145	Ethylene Thiourea	96-45-7	N1C(NCC1)=S	1	0.045
SFO146	Ethyleneimine	151-56-4	N1CC1	1	65
SFO147	Folpet	133-07-3	O=C1c2ccccc2(C(=O)N1SC(Cl)(Cl)Cl)	1	0.0035
SFO148	Fomesafen	72178-02-0	O=C(NS(=O)(=O)C)c2cc(Oc1ccc(cc1Cl)C(F)(F)F)ccc2[N+](=O)[O-]	1	0.19
SFO149	Furazolidone	67-45-8	O=C2OCCN2(N=Cc1oc(cc1)[N+](=O)[O-])	1	3.8
SFO150	Furium	531-82-8	O=C(Nc1nc(cs1)c2oc(cc2)[N+](=O)[O-])C	1	1.5
SFO151	Furmecyclox	60568-05-0	O=C(c1cc(oc1C)C)N(OC)C2CCCCC2	1	0.03
SFO152	Glu-P-1 [(2-Amino-6-methyldipyrido[1,2a:3,2d]imidazole)]	67730-11-4	n1c(N)ccc2nc3c(cccn3(c12))C	1	4.8
SFO153	Glu-P-2 [(2-Aminodipyrido[1,2-a:3',2'-d]indole)]	67730-10-3	n2c(N)ccc3nc1ccccn1c23	1	1.4
SFO154	Gyromitrin	16568-02-8	O=CN(N=CC)C	1	10
SFO155	HC Blue 1	2784-94-3	O=[N+]([O-])c1cc(ccc1(NC))N(CCO)CCO	1	0.051
SFO156	HCDD, 1,2,3,4,6,7,8,-	35822-46-9	O1c3cc(c(c(c3(Oc2c1c(c(c(c2Cl)Cl)Cl)Cl))Cl)Cl)Cl	1	1300
SFO157	Heptachlor	76-44-8	C1=CC(C2C1C3(C(=C(C2(C3(Cl)Cl)Cl)Cl)Cl)Cl)Cl	1	4.5
SFO158	Heptachlor Epoxide	1024-57-3	O1C2C1C(C3C2C4(C(=C(C3(C4(Cl)Cl)Cl)Cl)Cl)Cl)Cl	1	9.1
SFO159	Heptachlorobiphenyl, 2,2',3,3',4,4',5- (PCB 170)	35065-30-6	c1cc(c(c(c1c2cc(c(c(c2Cl)Cl)Cl)Cl)Cl)Cl)Cl	1	13
SFO160	Heptachlorobiphenyl, 2,2',3,4,4',5,5'- (PCB 180)	35065-29-3	c2c(c1cc(c(c(c1Cl)Cl)Cl)Cl)c(cc(c2Cl)Cl)Cl	1	1.3
SFO161	Heptachlorobiphenyl, 2,3,3',4,4',5,5'- (PCB 189)	39635-31-9	c1c(cc(c(c1Cl)Cl)Cl)c2cc(c(c(c2Cl)Cl)Cl)Cl	1	3.9
SFO162	Heptachlorodibenzofuran, 1,2,3,4,6,7,8-	67562-39-4	o2c1c(cc(c(c1Cl)Cl)Cl)c3c2c(c(c(c3Cl)Cl)Cl)Cl	1	1300
SFO163	Hexachlorobenzene	118-74-1	c1(c(c(c(c(c1Cl)Cl)Cl)Cl)Cl)Cl	1	1.6
SFO164	Hexachlorobiphenyl, 2,3,3',4,4',5- (PCB 156)	38380-08-4	c1cc(c(cc1c2cc(c(c(c2Cl)Cl)Cl)Cl)Cl)Cl	1	3.9
SFO165	Hexachlorobiphenyl, 2,3,3',4,4',5'- (PCB 157)	69782-90-7	c1cc(c(c(c1c2cc(c(c(c2)Cl)Cl)Cl)Cl)Cl)Cl	1	3.9
SFO166	Hexachlorobiphenyl, 2,3',4,4',5,5'- (PCB 167)	52663-72-6	c1c(cc(c(c1Cl)Cl)Cl)c2cc(c(cc2Cl)Cl)Cl	1	3.9
SFO167	Hexachlorobiphenyl, 3,3',4,4',5,5'- (PCB 169)	32774-16-6	c1c(cc(c(c1Cl)Cl)Cl)c2cc(c(c(c2)Cl)Cl)Cl	1	3900
SFO168	Hexachlorobutadiene	87-68-3	C(C(=C(Cl)Cl)Cl)(=C(Cl)Cl)Cl	1	0.078
SFO169	Hexachlorocyclohexane, Alpha-	319-84-6	C1(C(C(C(C(C1Cl)Cl)Cl)Cl)Cl)Cl	1	6.3
SFO170	Hexachlorodibenzofuran, 1,2,3,4,7,8-	70648-26-9	o2c1cc(c(cc1c3c2c(c(c(c3Cl)Cl)Cl)Cl)Cl)Cl	1	13000
SFO171	Hexachlorodibenzo-p-dioxin, 1,2,3,4,7,8-	39227-28-6	O1c3cc(c(cc3(Oc2c1c(c(c(c2Cl)Cl)Cl)Cl))Cl)Cl	1	13000
SFO172	Hexachloroethane	67-72-1	C(C(Cl)(Cl)Cl)(Cl)(Cl)Cl	1	0.04
SFO173	Hexahydro-1,3,5-trinitro-1,3,5-triazine (RDX)	121-82-4	O=[N+]([O-])N1CN([N+](=O)[O-])CN([N+](=O)[O-])C1	1	0.11
SFO174	HpCDF, 1,2,3,4,7,8,9-	55673-89-7	o2c1cc(c(c(c1c3c2c(c(c(c3Cl)Cl)Cl)Cl)Cl)Cl)Cl	1	1300
SFO175	HxCDD, 1,2,3,6,7,8-	57653-85-7	O1c3cc(c(c(c3(Oc2cc(c(c(c12)Cl)Cl)Cl))Cl)Cl)Cl	1	13000
SFO176	HxCDD, 1,2,3,7,8,9-	19408-74-3	O1c3cc(c(c(c3(Oc2c1cc(c(c2Cl)Cl)Cl))Cl)Cl)Cl	1	13000
SFO177	HxCDF, 1,2,3,6,7,8-	57117-44-9	o2c1cc(c(c(c1c3cc(c(c(c23)Cl)Cl)Cl)Cl)Cl)Cl	1	13000
SFO178	HxCDF, 1,2,3,7,8,9-	72918-21-9	o2c1cc(c(c(c1c3c2cc(c(c3Cl)Cl)Cl)Cl)Cl)Cl	1	13000
SFO179	HxCDF, 2,3,4,6,7,8-	60851-34-5	o2c1c(cc(c(c1Cl)Cl)Cl)c3cc(c(c(c23)Cl)Cl)Cl	1	13000
SFO180	HxCDF, 2,3,7,8-	55684-94-1	o2c1ccc(c(c1c3c2c(c(c(c3Cl)Cl)Cl)Cl)Cl)Cl	1	13000
SFO181	Hydroquinone	123-31-9	Oc1ccc(O)cc1	1	0.06
SFO182	Imidazolidinone, 1-[(5-Nitrofurfurylidene)-amino]-2-	555-84-0	O=C2NCCN2(N=Cc1oc(cc1)[N+](=O)[O-])	1	1.8
SFO183	Indeno[1,2,3-cd]pyrene	193-39-5	c1ccc2c(c1)c3ccc4ccc5cccc6cc2c3c4c56	1	0.73
SFO184	IQ (2-Amino-3-methylimidazo-[4,5-f]quinoline)	76180-96-6	n1cccc3c1ccc2c3(nc(N)n2C)	1	1.4
SFO185	Isophorone	78-59-1	O=C1C=C(C)CC(C)(C)C1	1	0.00095
SFO186	Lasiocarpine	303-34-4	O=C(OC2CCN1CC=C(COC(=O)C(O)(C(OC)C)C(O)(C)C)C12)C(=CC)C	1	7.8
SFO187	Me-A-alpha-C (2-Amino-3-methyl-9H-pyrido[2,3-b]indole)	68006-83-7	n1c(N)c(cc3c1[nH]c2ccccc23)C	1	1.2
SFO188	Melphalan	3223-07-2	O=C(O)C(N)Cc1ccc(cc1)N(CCCl)CCCl	1	130
SFO189	Methoxy-5-nitroaniline, 2-	99-59-2	O=[N+]([O-])c1ccc(OC)c(N)c1	1	0.049
SFO190	Methyl Hydrazine	60-34-4	NNC	1	3
SFO191	Methyl methanesulfonate	66-27-3	O=S(=O)(OC)C	1	0.099
SFO192	Methyl tert-Butyl Ether (MTBE)	1634-04-4	O(C)C(C)(C)C	1	0.0018
SFO193	Methyl-1-nitroanthraquinone, 2-	129-15-7	O=C2c3ccccc3(C(=O)c1c2(ccc(c1[N+](=O)[O-])C))	1	4.3
SFO194	Methyl-5-Nitroaniline, 2-	99-55-8	O=[N+]([O-])c1ccc(c(N)c1)C	1	0.009
SFO195	Methylanthraquinone, 1-Amino-2-	82-28-0	O=C1c3ccccc3(C(=O)c2c(N)c(ccc12)C)	1	0.15
SFO196	Methylcholanthrene, 3-	56-49-5	c1ccc5c(c1)ccc3c5(cc2ccc(c4c2c3CC4)C)	1	22
SFO197	Methylchrysene, 5-	3697-24-3	c1ccc2c(c1)ccc3c4ccccc4(cc(c23)C)	1	12
SFO198	Methylene bis(2-methylaniline), 4,4-	838-88-0	Nc1ccc(cc1C)Cc2ccc(N)c(c2)C	1	0.92
SFO199	Methylene Chloride	75-09-2	C(Cl)Cl	1	0.002
SFO200	Methylene-bis(2-chloroaniline), 4,4'-	101-14-4	Nc1ccc(cc1Cl)Cc2ccc(N)c(c2)Cl	1	0.1
SFO201	Methylene-bis(N,N-dimethyl) Aniline, 4,4'-	101-61-1	c1cc(ccc1N(C)C)Cc2ccc(cc2)N(C)C	1	0.046
SFO202	Methylenebisbenzenamine, 4,4'-	101-77-9	Nc1ccc(cc1)Cc2ccc(N)cc2	1	1.6
SFO203	Methylnaphthalene, 1-	90-12-0	c1ccc2c(c1)cccc2C	1	0.029
SFO204	Methyl-N-nitro-N-nitrosoguanidine, N-	70-25-7	O=NN(C(=N[N+](=O)[O-])N)C	1	8.3
SFO205	Methylthiouracil	56-04-2	O=C1C=C(NC(N1)=S)C	1	0.4
SFO206	Michler's ketone	90-94-8	O=C(c1ccc(cc1)N(C)C)c2ccc(cc2)N(C)C	1	0.86
SFO207	Mirex	2385-85-5	C13(C4(C2(C5(C(C1(C2(Cl)Cl)Cl)(C3(C(C45Cl)(Cl)Cl)Cl)Cl)Cl)Cl)Cl)Cl	1	18
SFO208	Mitomycin C	50-07-7	O=C(OCC4C=1C(=O)C(N)=C(C(=O)C=1N3CC2NC2C34(OC))C)N	1	8200
SFO209	Monocrotaline	315-22-0	O=C1OC3CCN2CC=C(COC(=O)C(O)(C)C(O)(C)C1C)C23	1	10
SFO210	Naphthylamine, 2-	91-59-8	Nc1ccc2ccccc2(c1)	1	1.8
SFO211	Nitroacenaphthene, 5-	602-87-9	O=[N+]([O-])c3ccc2c1c3(cccc1CC2)	1	0.13
SFO212	Nitroaniline, 3-	99-09-2	O=[N+]([O-])c1cccc(N)c1	1	0.021
SFO213	Nitroaniline, 4-	100-01-6	O=[N+]([O-])c1ccc(N)cc1	1	0.02
SFO214	Nitrochrysene, 6-	7496-02-8	O=[N+]([O-])c2cc3c4ccccc4(ccc3(c1ccccc12))	1	120
SFO215	Nitrofen (technical grade)	1836-75-5	O=[N+]([O-])c2ccc(Oc1ccc(cc1Cl)Cl)cc2	1	0.038
SFO216	Nitrofluorene, 2-	607-57-8	O=[N+]([O-])c2ccc3c1ccccc1Cc3(c2)	1	0.12
SFO217	Nitrofurazone	59-87-0	O=C(N)NN=Cc1oc(cc1)[N+](=O)[O-]	1	1.3
SFO218	Nitroglycerin	55-63-0	O=[N+]([O-])OCC(O[N+](=O)[O-])CO[N+](=O)[O-]	1	0.017
SFO219	Nitropyrene, 1-	5522-43-0	O=[N+]([O-])c4ccc1ccc2cccc3ccc4(c1c23)	1	1.2
SFO220	Nitropyrene, 4-	57835-92-4	O=[N+]([O-])c4cc3cccc2ccc1cccc4(c1c23)	1	1.2
SFO221	Nitrosodiethanolamine, N-	1116-54-7	O=NN(CCO)CCO	1	2.8
SFO222	Nitrosodiethylamine, N-	55-18-5	O=NN(CC)CC	1	150
SFO223	Nitrosodimethylamine, N-	62-75-9	O=NN(C)C	1	51
SFO224	Nitroso-di-N-butylamine, N-	924-16-3	O=NN(CCCC)CCCC	1	5.4
SFO225	Nitroso-di-N-propylamine, N-	621-64-7	O=NN(CCC)CCC	1	7
SFO226	Nitrosodiphenylamine, N-	86-30-6	O=NN(c1ccccc1)c2ccccc2	1	0.0049
SFO227	Nitrosodiphenylamine, p-	156-10-5	O=Nc1ccc(cc1)Nc2ccccc2	1	0.022
SFO228	Nitrosomethylethylamine, N-	10595-95-6	O=NN(C)CC	1	22
SFO229	Nitrosomorpholine [N-]	59-89-2	O=NN1CCOCC1	1	6.7
SFO230	Nitroso-N-ethylurea, N-	759-73-9	O=NN(C(=O)N)CC	1	27
SFO231	Nitroso-N-methylurea, N-	684-93-5	O=NN(C(=O)N)C	1	120
SFO232	Nitroso-N-methylurethane, N-	615-53-2	O=NN(C(=O)OCC)C	1	110
SFO233	Nitrosonornicotine, N-	16543-55-8	O=NN2CCCC2(c1cnccc1)	1	1.4
SFO234	Nitrosopiperidine [N-]	100-75-4	O=NN1CCCCC1	1	9.4
SFO235	Nitrosopyrrolidine, N-	930-55-2	O=NN1CCCC1	1	2.1
SFO236	Nitrotoluene, o-	88-72-2	O=[N+]([O-])c1ccccc1C	1	0.22
SFO237	Nitrotoluene, p-	99-99-0	O=[N+]([O-])c1ccc(cc1)C	1	0.016
SFO238	OCDD	3268-87-9	O1c3c(Oc2c1c(c(c(c2Cl)Cl)Cl)Cl)c(c(c(c3Cl)Cl)Cl)Cl	1	39
SFO239	OCDF	39001-02-0	o1c3c(c2c1c(c(c(c2Cl)Cl)Cl)Cl)c(c(c(c3Cl)Cl)Cl)Cl	1	39
SFO240	Oxadiazole, trans-2[(Dimethylamino)-methylimino]-5-[2-(5-nitro-2-furyl)-vinyl]-1,3,4-	55738-54-0	O=[N+]([O-])c2oc(C=Cc1nnc(N=CN(C)C)o1)cc2	1	0.44
SFO241	PeCDD, 2,3,7,8-	36088-22-9	O1c3cccc(c3(Oc2c1c(c(c(c2Cl)Cl)Cl)Cl))Cl	1	130000
SFO242	PeCDF, 1,2,3,7,8-	57117-41-6	o2c1cc(c(cc1c3c2cc(c(c3Cl)Cl)Cl)Cl)Cl	1	3900
SFO243	PeCDF, 2,3,4,7,8-	57117-31-4	o2c1cc(c(cc1c3cc(c(c(c23)Cl)Cl)Cl)Cl)Cl	1	39000
SFO244	Pentachlorobiphenyl, 2,3,3',4,4'- (PCB 105)	32598-14-4	c1cc(c(cc1c2ccc(c(c2Cl)Cl)Cl)Cl)Cl	1	3.9
SFO245	Pentachlorobiphenyl, 2,3,4,4',5- (PCB 114)	74472-37-0	c1cc(ccc1c2cc(c(c(c2Cl)Cl)Cl)Cl)Cl	1	3.9
SFO246	Pentachlorobiphenyl, 2,3',4,4',5- (PCB 118)	31508-00-6	c1cc(c(cc1c2cc(c(cc2Cl)Cl)Cl)Cl)Cl	1	3.9
SFO247	Pentachlorobiphenyl, 2',3,4,4',5- (PCB 123)	65510-44-3	c1cc(cc(c1c2cc(c(c(c2)Cl)Cl)Cl)Cl)Cl	1	3.9
SFO248	Pentachlorobiphenyl, 3,3',4,4',5- (PCB 126)	57465-28-8	c1cc(c(cc1c2cc(c(c(c2)Cl)Cl)Cl)Cl)Cl	1	13000
SFO249	Pentachlorodibenzo-p-dioxin, 1,2,3,7,8-	40321-76-4	O1c3cc(c(cc3(Oc2c1cc(c(c2Cl)Cl)Cl))Cl)Cl	1	130000
SFO250	Pentachloroethane	76-01-7	C(C(Cl)(Cl)Cl)(Cl)Cl	1	0.09
SFO251	Pentachloronitrobenzene	82-68-8	O=[N+]([O-])c1c(c(c(c(c1Cl)Cl)Cl)Cl)Cl	1	0.26
SFO252	Pentachlorophenol	87-86-5	Oc1c(c(c(c(c1Cl)Cl)Cl)Cl)Cl	1	0.4
SFO253	Pentaerythritol tetranitrate (PETN)	78-11-5	O=[N+]([O-])OCC(CO[N+](=O)[O-])(CO[N+](=O)[O-])CO[N+](=O)[O-]	1	0.004
SFO254	Phenacetin	62-44-2	O=C(Nc1ccc(OCC)cc1)C	1	0.0022
SFO255	Phenazopyridine	94-78-0	N(=Nc1ccc(nc1(N))N)c2ccccc2	1	0.17
SFO256	Phenesterin	3546-10-9	O=C(OC4CC3=CCC1C(CCC2(C)(C(CCC12)C(C)CCCC(C)C))C3(C)CC4)Cc5ccc(cc5)N(CCCl)CCCl	1	150
SFO257	Phenobarbital	50-06-6	O=C2NC(=O)C(c1ccccc1)(C(=O)N2)CC	1	0.46
SFO258	Phenoxybenzamine	59-96-1	O(c1ccccc1)CC(N(Cc2ccccc2)CCCl)C	1	3.1
SFO259	Phenylenediamine, o-	95-54-5	Nc1ccccc1(N)	1	0.047
SFO260	Phenylphenol, 2-	90-43-7	Oc1ccccc1c2ccccc2	1	0.00194
SFO261	Polybrominated Biphenyls	59536-65-1	c1cc(c(c(c1c2cc(c(c(c2)Br)Br)Br)Br)Br)Br	1	30
SFO262	Ponceau 3R	3564-09-8	O=C2C(=NNc1cc(c(cc1C)C)C)c3ccc(cc3(C=C2S(=O)(=O)O))S(=O)(=O)O	1	0.016
SFO263	Ponceau MX (D and C Red No.5)	3761-53-3	O=C2C(=NNc1ccc(cc1C)C)c3cc(ccc3(C=C2S(=O)(=O)O))S(=O)(=O)O	1	0.0045
SFO264	Procarbazine	671-16-9	O=C(NC(C)C)c1ccc(cc1)CNNC	1	14
SFO265	Prochloraz	67747-09-5	O=C(n1cncc1)N(CCOc2c(cc(cc2Cl)Cl)Cl)CCC	1	0.15
SFO266	Propane sultone, 1,3-	1120-71-4	O=S1(=O)(OCCC1)	1	2.4
SFO267	Propiolactone, beta-	57-57-8	O=C1OCC1	1	14
SFO268	Propylene Oxide	75-56-9	O1CC1C	1	0.24
SFO269	Propylthiouracil	51-52-5	O=C1C=C(NC(N1)=S)CCC	1	1
SFO270	Pyrido(2,3-b)indole, 2-Amino-9H-	26148-68-5	n1c(N)ccc3c1[nH]c2ccccc23	1	0.4
SFO271	Quinoline	91-22-5	n1cccc2ccccc12	1	3
SFO272	Reserpine	50-55-5	O=C(OC3CC4CN2CCc1c5ccc(OC)cc5([nH]c1C2CC4(C(C(=O)OC)C3(OC))))c6cc(OC)c(OC)c(OC)c6	1	11
SFO273	Safrole	94-59-7	O1c2ccc(cc2(OC1))CC=C	1	0.22
SFO274	Simazine	122-34-9	n1c(nc(nc1NCC)Cl)NCC	1	0.12
SFO275	Sodium Diethyldithiocarbamate	148-18-5	C(N(CC)CC)(=S)S	1	0.27
SFO276	Sterigmatocystin	10048-13-2	O=C1c5c(O)cccc5(Oc3c1c(OC)cc2OC4OC=CC4(c23))	1	0.22
SFO277	Stirofos (Tetrachlorovinphos)	961-11-5	O=P(OC(=CCl)c1cc(c(cc1Cl)Cl)Cl)(OC)OC	1	0.024
SFO278	Streptozotocin	18883-66-4	O=NN(C(=O)NC1C(O)OC(CO)C(O)C1(O))C	1	110
SFO279	Styrene oxide	96-09-3	O1CC1c2ccccc2	1	0.16
SFO280	Sulfallate	95-06-7	C=C(CSC(N(CC)CC)=S)Cl	1	0.19
SFO281	Sulfurous acid, 2-chloroethyl 2-[4-(1,1-dimethylethyl)phenoxy]-1-methylethyl ester	140-57-8	O=S(OCCCl)OC(C)COc1ccc(cc1)C(C)(C)C	1	0.025
SFO282	TCDD, 2,3,7,8-	1746-01-6	O1c3cc(c(cc3(Oc2cc(c(cc12)Cl)Cl))Cl)Cl	1	130000
SFO283	TCDF, 2,3,7,8-	51207-31-9	o2c1cc(c(cc1c3cc(c(cc23)Cl)Cl)Cl)Cl	1	13000
SFO284	Tetrachlorobiphenyl, 3,3',4,4'- (PCB 77)	32598-13-3	c1cc(c(cc1c2ccc(c(c2)Cl)Cl)Cl)Cl	1	13
SFO285	Tetrachlorobiphenyl, 3,4,4',5- (PCB 81)	70362-50-4	c1cc(ccc1c2cc(c(c(c2)Cl)Cl)Cl)Cl	1	39
SFO286	Tetrachloroethane, 1,1,1,2-	630-20-6	C(C(Cl)(Cl)Cl)Cl	1	0.026
SFO287	Tetrachloroethane, 1,1,2,2-	79-34-5	C(C(Cl)Cl)(Cl)Cl	1	0.2
SFO288	Tetrachloroethylene	127-18-4	C(=C(Cl)Cl)(Cl)Cl	1	0.0021
SFO289	Tetrachlorotoluene, p- alpha, alpha, alpha-	5216-25-1	c1cc(ccc1C(Cl)(Cl)Cl)Cl	1	20
SFO290	Thiazole, 2-(2-Formylhydrazino)-4-(5-nitro-2-furyl)	3570-75-0	O=CNNc1nc(cs1)c2oc(cc2)[N+](=O)[O-]	1	2.3
SFO291	Thioacetamide	62-55-5	NC(C)=S	1	6.1
SFO292	Thiodianiline, 4,4-	139-65-1	Nc1ccc(cc1)Sc2ccc(N)cc2	1	15
SFO293	Thiourea	62-56-6	NC(N)=S	1	0.072
SFO294	Toluene-2,4-diamine	95-80-7	Nc1ccc(c(N)c1)C	1	3.8
SFO295	Toluene-2,5-diamine	95-70-5	Nc1ccc(N)c(c1)C	1	0.18
SFO296	Toluidine, o- (Methylaniline, 2-)	95-53-4	Nc1ccccc1C	1	0.016
SFO297	Toluidine, p-	106-49-0	Nc1ccc(cc1)C	1	0.03
SFO298	Toxaphene	8001-35-2	C=C1C(CCl)(CCl)C2(C(C(C1(C2(Cl)Cl)Cl)Cl)Cl)Cl	1	1.1
SFO299	Tributyl Phosphate	126-73-8	O=P(OCCCC)(OCCCC)OCCCC	1	0.009
SFO300	Trichloroacetic Acid	76-03-9	O=C(O)C(Cl)(Cl)Cl	1	0.07
SFO301	Trichloroaniline, 2,4,6-	634-93-5	Nc1c(cc(cc1Cl)Cl)Cl	1	0.007
SFO302	Trichlorobenzene, 1,2,4-	120-82-1	c1cc(c(cc1Cl)Cl)Cl	1	0.029
SFO303	Trichloroethane, 1,1,2-	79-00-5	C(C(Cl)Cl)Cl	1	0.057
SFO304	Trichloroethylene	79-01-6	C(=C(Cl)Cl)Cl	1	0.046
SFO305	Trichlorophenol, 2,4,6-	88-06-2	Oc1c(cc(cc1Cl)Cl)Cl	1	0.011
SFO306	Trichloropropane, 1,2,3-	96-18-4	C(C(CCl)Cl)Cl	1	30
SFO307	Trifluralin	1582-09-8	O=[N+]([O-])c1cc(cc(c1N(CCC)CCC)[N+](=O)[O-])C(F)(F)F	1	0.0077
SFO308	Trimethyl Phosphate	512-56-1	O=P(OC)(OC)OC	1	0.02
SFO309	Trinitrotoluene, 2,4,6-	118-96-7	O=[N+]([O-])c1cc(c(c(c1)[N+](=O)[O-])C)[N+](=O)[O-]	1	0.03
SFO310	Tris-(1-aziridinyl)phosphine sulfide	52-24-4	N1(CC1)P(N2CC2)(N3CC3)=S	1	12
SFO311	Tris(2,3-dibromopropyl)phosphate	126-72-7	O=P(OCC(CBr)Br)(OCC(CBr)Br)OCC(CBr)Br	1	2.3
SFO312	Tris(2-chloroethyl)phosphate	115-96-8	O=P(OCCCl)(OCCCl)OCCCl	1	0.02
SFO313	Tris(2-ethylhexyl)phosphate	78-42-2	O=P(OCC(CC)CCCC)(OCC(CC)CCCC)OCC(CC)CCCC	1	0.0032
SFO314	Trp-P-1 (Tryptophan-P-1)	62450-06-0	n2c(N)c(c3[nH]c1ccccc1c3(c2C))C	1	26
SFO315	Trp-P-2 (Tryptophan-P-2)	62450-07-1	n2c(N)cc3[nH]c1ccccc1c3(c2C)	1	3.2
SFO316	Urethane	51-79-6	O=C(OCC)N	1	1
SFO317	Vinyl Chloride	75-01-4	C=CCl	1	0.72
SFO318	Acenaphthene	83-32-9	c2cc1cccc3c1c(c2)CC3	0
SFO319	Acetaldehyde	75-07-0	O=CC	0
SFO320	Acetochlor	34256-82-1	O=C(N(c1c(cccc1CC)C)COCC)CCl	0
SFO321	Acetone	67-64-1	O=C(C)C	0
SFO322	Acetone Cyanohydrin	75-86-5	N#CC(O)(C)C	0
SFO323	Acetonitrile	75-05-8	N#CC	0
SFO324	Acetophenone	98-86-2	O=C(c1ccccc1)C	0
SFO325	Acrolein	107-02-8	O=CC=C	0
SFO326	Acrylic Acid	79-10-7	O=C(O)C=C	0
SFO327	Adiponitrile	111-69-3	N#CCCCCC#N	0
SFO328	Aldicarb	116-06-3	O=C(ON=CC(C)(C)SC)NC	0
SFO329	Aldicarb Sulfone	1646-88-4	O=C(ON=CC(C)(C)S(=O)(=O)C)NC	0
SFO330	Allyl Alcohol	107-18-6	OCC=C	0
SFO331	Ametryn	834-12-8	n1c(nc(nc1NC(C)C)SC)NCC	0
SFO332	Aminophenol, m-	591-27-5	Oc1cccc(N)c1	0
SFO333	Aminophenol, p-	123-30-8	Oc1ccc(N)cc1	0
SFO334	Aminopyridine, 4-	504-24-5	n1ccc(N)cc1	0
SFO335	Amitraz	33089-61-1	N(=CN(C=Nc1ccc(cc1C)C)C)c2ccc(cc2C)C	0
SFO336	Amyl Alcohol, tert-	75-85-4	OC(C)(C)CC	0
SFO337	Anthracene	120-12-7	c1ccc2cc3ccccc3(cc2(c1))	0
SFO338	Aroclor 5460	11126-42-4	c3c(c2cc(c(c1cc(c(c(c1)Cl)Cl)Cl)c(c2Cl)Cl)Cl)c(c(cc3Cl)Cl)Cl	0
SFO339	Asulam	3337-71-1	O=C(OC)NS(=O)(=O)c1ccc(N)cc1	0
SFO340	Avermectin B1	65195-55-3	C1=2[C@@]3([C@H](OC1)[C@@H](C(C)=C[C@H]3C(O[C@@H]1C[C@]3(O[C@@H](C1)CC=C([C@H]([C@H](C=CC2)C)O[C@H]1C[C@@H]([C@@H](O[C@H]2C[C@@H]([C@@H](O)[C@@H](O2)C)OC)[C@@H](O1)C)OC)C)O[C@@H]([C@@H](C)C=C3)[C@H](CC)C)=O)O)O	0
SFO341	Azinphos-methyl	86-50-0	O=C1c2ccccc2(N=NN1CSP(OC)(OC)=S)	0
SFO342	Azodicarbonamide	123-77-3	O=C(N=NC(=O)N)N	0
SFO343	Benfluralin	1861-40-1	O=[N+]([O-])c1cc(cc(c1N(CC)CCCC)[N+](=O)[O-])C(F)(F)F	0
SFO344	Benomyl	17804-35-2	O=C(OC)Nc2nc1ccccc1n2(C(=O)NCCCC)	0
SFO345	Bensulfuron-methyl	83055-99-6	O=C(OC)c1ccccc1CS(=O)(=O)NC(=O)Nc2nc(OC)cc(n2)OC	0
SFO346	Bentazon	25057-89-0	O=C1c2ccccc2(NS(=O)(=O)N1C(C)C)	0
SFO347	Benzamide, N,N-diethyl-3-methyl (DEET)	134-62-3	O=C(c1cccc(c1)C)N(CC)CC	0
SFO348	Benzenethiol	108-98-5	c1ccc(cc1)S	0
SFO349	Benzoic Acid	65-85-0	O=C(O)c1ccccc1	0
SFO350	Benzyl Alcohol	100-51-6	OCc1ccccc1	0
SFO351	Bifenox	42576-02-3	O=C(OC)c2cc(Oc1ccc(cc1Cl)Cl)ccc2[N+](=O)[O-]	0
SFO352	Biphenthrin	82657-04-3	O=C(OCc2cccc(c1ccccc1)c2C)C3C(C=C(C(F)(F)F)Cl)C3(C)(C)	0
SFO353	Bis(2-chloroethoxy)methane	111-91-1	O(COCCCl)CCCl	0
SFO354	Bisphenol A	80-05-7	Oc1ccc(cc1)C(c2ccc(O)cc2)(C)C	0
SFO355	Bromobenzene	108-86-1	c1ccc(cc1)Br	0
SFO356	Bromochloromethane	74-97-5	C(Cl)Br	0
SFO357	Bromomethane	74-83-9	CBr	0
SFO358	Bromophos	2104-96-3	O(c1cc(c(cc1Cl)Br)Cl)P(OC)(OC)=S	0
SFO359	Bromopropane, 1-	106-94-5	CCCBr	0
SFO360	Bromoxynil	1689-84-5	N#Cc1cc(c(O)c(c1)Br)Br	0
SFO361	Bromoxynil Octanoate	1689-99-2	N#Cc1cc(c(OC(=O)CCCCCCC)c(c1)Br)Br	0
SFO362	Butanol, N-	71-36-3	OCCCC	0
SFO363	Butyl alcohol, sec-	78-92-2	OC(C)CC	0
SFO364	Butylate	2008-41-5	O=C(N(CC(C)C)CC(C)C)SCC	0
SFO365	Butylbenzene, n-	104-51-8	c1ccc(cc1)CCCC	0
SFO366	Butylbenzene, sec-	135-98-8	c1ccc(cc1)C(C)CC	0
SFO367	Butylbenzene, tert-	98-06-6	c1ccc(cc1)C(C)(C)C	0
SFO368	Butylphthalyl Butylglycolate	85-70-1	O=C(OCC(=O)OCCCC)c1ccccc1(C(=O)OCCCC)	0
SFO369	Caprolactam	105-60-2	O=C1NCCCCC1	0
SFO370	Carbaryl	63-25-2	O=C(Oc1cccc2ccccc12)NC	0
SFO371	Carbofuran	1563-66-2	O=C(Oc2cccc1c2(OC(C)(C)C1))NC	0
SFO372	Carbon Disulfide	75-15-0	C(=S)=S	0
SFO373	Carbon Monoxide	630-08-0	[C-]#[O+]	0
SFO374	Carbonyl Sulfide	463-58-1	O=C=S	0
SFO375	Carbosulfan	55285-14-8	O=C(Oc2cccc1c2(OC(C)(C)C1))N(C)SN(CCCC)CCCC	0
SFO376	Carboxin	5234-68-4	O=C(Nc1ccccc1)C2=C(OCCS2)C	0
SFO377	Chloral	75-87-6	O=CC(Cl)(Cl)Cl	0
SFO378	Chloral Hydrate	302-17-0	OC(O)C(Cl)(Cl)Cl	0
SFO379	Chloramben	133-90-4	O=C(O)c1cc(cc(N)c1Cl)Cl	0
SFO380	Chlorfenvinphos	470-90-6	O=P(OC(=CCl)c1ccc(cc1Cl)Cl)(OCC)OCC	0
SFO381	Chlorimuron, Ethyl-	90982-32-4	O=C(OCC)c1ccccc1S(=O)(=O)NC(=O)Nc2nc(OC)cc(n2)Cl	0
SFO382	Chloro-1,1-difluoroethane, 1-	75-68-3	FC(F)(C)Cl	0
SFO383	Chloro-1,3-butadiene, 2-	126-99-8	C=CC(=C)Cl	0
SFO384	Chloroacetic Acid	79-11-8	O=C(O)CCl	0
SFO385	Chloroacetophenone, 2-	532-27-4	O=C(c1ccccc1)CCl	0
SFO386	Chlorobenzene	108-90-7	c1ccc(cc1)Cl	0
SFO387	Chlorobenzoic Acid, p-	74-11-3	O=C(O)c1ccc(cc1)Cl	0
SFO388	Chlorobenzotrifluoride, 3-nitro-4-	121-17-5	O=[N+]([O-])c1cc(ccc1Cl)C(F)(F)F	0
SFO389	Chlorobenzotrifluoride, 4-	98-56-6	FC(F)(F)c1ccc(cc1)Cl	0
SFO390	Chlorobutane, 1-	109-69-3	CCCCCl	0
SFO391	Chlorodifluoromethane	75-45-6	FC(F)Cl	0
SFO392	Chloroethanol, 2-	107-07-3	OCCCl	0
SFO393	Chloronaphthalene, Beta-	91-58-7	c1ccc2cc(ccc2(c1))Cl	0
SFO394	Chlorophenol, 2-	95-57-8	Oc1ccccc1Cl	0
SFO395	Chlorophenol, 4-	106-48-9	Oc1ccc(cc1)Cl	0
SFO396	Chloropicrin	76-06-2	O=[N+]([O-])C(Cl)(Cl)Cl	0
SFO397	Chloropropane, 2-	75-29-6	CC(C)Cl	0
SFO398	Chlorotoluene, o-	95-49-8	c1ccc(c(c1)C)Cl	0
SFO399	Chlorotoluene, p-	106-43-4	c1cc(ccc1C)Cl	0
SFO400	Chlorpropham	101-21-3	O=C(OC(C)C)Nc1cccc(c1)Cl	0
SFO401	Chlorpyrifos	2921-88-2	n1c(OP(OCC)(OCC)=S)c(cc(c1Cl)Cl)Cl	0
SFO402	Chlorpyrifos Methyl	5598-13-0	n1c(OP(OC)(OC)=S)c(cc(c1Cl)Cl)Cl	0
SFO403	Chlorsulfuron	64902-72-3	O=C(Nc1nc(nc(n1)C)OC)NS(=O)(=O)c2ccccc2Cl	0
SFO404	Chlorthal-dimethyl	1861-32-1	O=C(OC)c1c(c(c(C(=O)OC)c(c1Cl)Cl)Cl)Cl	0
SFO405	Clofentezine	74115-24-5	n1nc(nnc1c2ccccc2Cl)c3ccccc3Cl	0
SFO406	Cresol, m-	108-39-4	Oc1cccc(c1)C	0
SFO407	Cresol, o-	95-48-7	Oc1ccccc1C	0
SFO408	Cresol, p-	106-44-5	Oc1ccc(cc1)C	0
SFO409	Cresol, p-chloro-m-	59-50-7	Oc1ccc(c(c1)C)Cl	0
SFO410	Cumene	98-82-8	c1ccc(cc1)C(C)C	0
SFO411	Cyanide (CN-)	57-12-5	[C-]#N	0
SFO412	Cyanogen	460-19-5	N#CC#N	0
SFO413	Cyanogen Bromide	506-68-3	N#CBr	0
SFO414	Cyanogen Chloride	506-77-4	N#CCl	0
SFO415	Cyclohexane	110-82-7	C1CCCCC1	0
SFO416	Cyclohexanone	108-94-1	O=C1CCCCC1	0
SFO417	Cyclohexene	110-83-8	C1=CCCCC1	0
SFO418	Cyclohexylamine	108-91-8	NC1CCCCC1	0
SFO419	Cyclopentadiene	542-92-7	C=1C=CCC=1	0
SFO420	Cyfluthrin	68359-37-5	N#CC(OC(=O)C1C(C=C(Cl)Cl)C1(C)(C))c3ccc(F)c(Oc2ccccc2)c3	0
SFO421	Cyhalothrin	68085-85-8	N#CC(OC(=O)C1C(C=C(C(F)(F)F)Cl)C1(C)(C))c3cccc(Oc2ccccc2)c3	0
SFO422	Cypermethrin	52315-07-8	N#CC(OC(=O)C1C(C=C(Cl)Cl)C1(C)(C))c3cccc(Oc2ccccc2)c3	0
SFO423	Cyromazine	66215-27-8	n1c(nc(nc1N)NC2CC2)N	0
SFO424	Dalapon	75-99-0	O=C(O)C(C)(Cl)Cl	0
SFO425	Decane	124-18-5	CCCCCCCCCC	0
SFO426	Demeton	8065-48-3	O=P(OCC)(OCC)SCCSCC	0
SFO427	Diazinon	333-41-5	n1c(OP(OCC)(OCC)=S)cc(nc1C(C)C)C	0
SFO428	Dibenzofuran	132-64-9	o2c1ccccc1c3ccccc23	0
SFO429	Dibenzothiophene	132-65-0	c1ccc3c(c1)c2ccccc2s3	0
SFO430	Dibromobenzene, 1,3-	108-36-1	c1cc(cc(c1)Br)Br	0
SFO431	Dibromobenzene, 1,4-	106-37-6	c1cc(ccc1Br)Br	0
SFO432	Dibromomethane (Methylene Bromide)	74-95-3	C(Br)Br	0
SFO433	Dibutyl Phthalate	84-74-2	O=C(OCCCC)c1ccccc1(C(=O)OCCCC)	0
SFO434	Dicamba	1918-00-9	O=C(O)c1c(OC)c(ccc1Cl)Cl	0
SFO435	Dichloro-2-butene, 1,4-	764-41-0	C(=CCCl)CCl	0
SFO436	Dichlorobenzene, 1,2-	95-50-1	c1ccc(c(c1)Cl)Cl	0
SFO437	Dichlorobenzene, 1,3-	541-73-1	c1cc(cc(c1)Cl)Cl	0
SFO438	Dichlorobenzophenone, 4,4'-	90-98-2	O=C(c1ccc(cc1)Cl)c2ccc(cc2)Cl	0
SFO439	Dichlorobenzotrifluoride, 3,4-	328-84-7	FC(F)(F)c1ccc(c(c1)Cl)Cl	0
SFO440	Dichlorodifluoromethane	75-71-8	FC(F)(Cl)Cl	0
SFO441	Dichlorodiisopropyl ether, 2,2'-	39638-32-9	O(C(C)(C)Cl)C(C)(C)Cl	0
SFO442	Dichloroethylene, 1,1-	75-35-4	C=C(Cl)Cl	0
SFO443	Dichlorophenol, 2,4-	120-83-2	Oc1ccc(cc1Cl)Cl	0
SFO444	Dichlorophenoxy Acetic Acid, 2,4-	94-75-7	O=C(O)COc1ccc(cc1Cl)Cl	0
SFO445	Dichlorophenoxy)butyric Acid, 4-(2,4-	94-82-6	O=C(O)CCCOc1ccc(cc1Cl)Cl	0
SFO446	Dichloropropane, 1,3-	142-28-9	C(CCl)CCl	0
SFO447	Dichloropropanol, 2,3-	616-23-9	OCC(CCl)Cl	0
SFO448	Dichloropropene, 2,3-	78-88-6	C=C(CCl)Cl	0
SFO449	Dicrotophos	141-66-2	O=C(C=C(OP(=O)(OC)OC)C)N(C)C	0
SFO450	Dicyclopentadiene	77-73-6	C2=CC3C1C=CC(C1)C3(C2)	0
SFO451	Diethanolamine	111-42-2	OCCNCCO	0
SFO452	Diethyl Phthalate	84-66-2	O=C(OCC)c1ccccc1(C(=O)OCC)	0
SFO453	Diethylene Glycol Monobutyl Ether	112-34-5	OCCOCCOCCCC	0
SFO454	Diethylene Glycol Monoethyl Ether	111-90-0	OCCOCCOCC	0
SFO455	Diethylformamide	617-84-5	O=CN(CC)CC	0
SFO456	Difenzoquat	43222-48-6	c1ccc(cc1)c3cc(c2ccccc2)[n+](n3C)C	0
SFO457	Diflubenzuron	35367-38-5	O=C(NC(=O)c1c(F)cccc1(F))Nc2ccc(cc2)Cl	0
SFO458	Difluoroethane, 1,1-	75-37-6	FC(F)C	0
SFO459	Diisopropyl Ether	108-20-3	O(C(C)C)C(C)C	0
SFO460	Diisopropyl Methylphosphonate	1445-75-6	O=P(OC(C)C)(OC(C)C)C	0
SFO461	Dimethipin	55290-64-7	O=S1(=O)(C(=C(C)S(=O)(=O)CC1)C)	0
SFO462	Dimethoate	60-51-5	O=C(NC)CSP(OC)(OC)=S	0
SFO463	Dimethylaniline, N,N-	121-69-7	c1ccc(cc1)N(C)C	0
SFO464	Dimethylformamide	68-12-2	O=CN(C)C	0
SFO465	Dimethylphenol, 2,4-	105-67-9	Oc1ccc(cc1C)C	0
SFO466	Dimethylphenol, 2,6-	576-26-1	Oc1c(cccc1C)C	0
SFO467	Dimethylphenol, 3,4-	95-65-8	Oc1ccc(c(c1)C)C	0
SFO468	Dimethylterephthalate	120-61-6	O=C(OC)c1ccc(cc1)C(=O)OC	0
SFO469	Dinitro-o-cresol, 4,6-	534-52-1	O=[N+]([O-])c1cc(c(O)c(c1)C)[N+](=O)[O-]	0
SFO470	Dinitro-o-cyclohexyl Phenol, 4,6-	131-89-5	O=[N+]([O-])c1cc(c(O)c(c1)C2CCCCC2)[N+](=O)[O-]	0
SFO471	Dinitrobenzene, 1,2-	528-29-0	O=[N+]([O-])c1ccccc1[N+](=O)[O-]	0
SFO472	Dinitrobenzene, 1,3-	99-65-0	O=[N+]([O-])c1cccc(c1)[N+](=O)[O-]	0
SFO473	Dinitrobenzene, 1,4-	100-25-4	O=[N+]([O-])c1ccc(cc1)[N+](=O)[O-]	0
SFO474	Dinitrophenol, 2,4-	51-28-5	O=[N+]([O-])c1ccc(O)c(c1)[N+](=O)[O-]	0
SFO475	Dinitrotoluene, 2,3-	602-01-7	O=[N+]([O-])c1cccc(c1[N+](=O)[O-])C	0
SFO476	Dinitrotoluene, 2,5-	619-15-8	O=[N+]([O-])c1ccc(c(c1)C)[N+](=O)[O-]	0
SFO477	Dinitrotoluene, 2-Amino-4,6-	35572-78-2	O=[N+]([O-])c1cc(N)c(c(c1)[N+](=O)[O-])C	0
SFO478	Dinitrotoluene, 3,4-	610-39-9	O=[N+]([O-])c1ccc(cc1[N+](=O)[O-])C	0
SFO479	Dinitrotoluene, 3,5-	618-85-9	O=[N+]([O-])c1cc(cc(c1)C)[N+](=O)[O-]	0
SFO480	Dinitrotoluene, 4-Amino-2,6-	19406-51-0	O=[N+]([O-])c1cc(N)cc(c1C)[N+](=O)[O-]	0
SFO481	Dinoseb	88-85-7	O=[N+]([O-])c1cc(c(O)c(c1)C(C)CC)[N+](=O)[O-]	0
SFO482	Diphenamid	957-51-7	O=C(N(C)C)C(c1ccccc1)c2ccccc2	0
SFO483	Diphenyl Sulfone	127-63-9	O=S(=O)(c1ccccc1)c2ccccc2	0
SFO484	Diphenylamine	122-39-4	c1ccc(cc1)Nc2ccccc2	0
SFO485	Diquat	85-00-7	c1cc[n+]3c(c1)c2cccc[n+]2CC3	0
SFO486	Disulfoton	298-04-4	O(CC)P(OCC)(=S)SCCSCC	0
SFO487	Dithiane, 1,4-	505-29-3	C1CSCCS1	0
SFO488	Diundecyl Phthalate	3648-20-2	O=C(OCCCCCCCCCCC)c1ccccc1(C(=O)OCCCCCCCCCCC)	0
SFO489	Diuron	330-54-1	O=C(Nc1ccc(c(c1)Cl)Cl)N(C)C	0
SFO490	Dodine	2439-10-3	N(=C(N)N)CCCCCCCCCCCC	0
SFO491	EPTC	759-94-4	O=C(N(CCC)CCC)SCC	0
SFO492	Endosulfan	115-29-7	O=S1OCC2C(CO1)C3(C(=C(C2(C3(Cl)Cl)Cl)Cl)Cl)Cl	0
SFO493	Endosulfan Sulfate	1031-07-8	O=S1(=O)(OCC2C(CO1)C3(C(=C(C2(C3(Cl)Cl)Cl)Cl)Cl)Cl)	0
SFO494	Endothall	145-73-3	O=C(O)C2C1OC(CC1)C2(C(=O)O)	0
SFO495	Epoxybutane, 1,2-	106-88-7	O1CC1CC	0
SFO496	Ethanol, 2-(2-methoxyethoxy)-	111-77-3	OCCOCCOC	0
SFO497	Ethephon	16672-87-0	O=P(O)(O)CCCl	0
SFO498	Ethion	563-12-2	O(CC)P(OCC)(=S)SCSP(OCC)(OCC)=S	0
SFO499	Ethoxyethanol Acetate, 2-	111-15-9	O=C(OCCOCC)C	0
SFO500	Ethoxyethanol, 2-	110-80-5	OCCOCC	0
SFO501	Ethyl Acetate	141-78-6	O=C(OCC)C	0
SFO502	Ethyl Chloride	75-00-3	CCCl	0
SFO503	Ethyl Ether	60-29-7	O(CC)CC	0
SFO504	Ethyl Methacrylate	97-63-2	O=C(OCC)C(=C)C	0
SFO505	Ethyl-p-nitrophenyl Phosphonate	2104-64-5	O=[N+]([O-])c2ccc(OP(OCC)(c1ccccc1)=S)cc2	0
SFO506	Ethylene Cyanohydrin	109-78-4	N#CCCO	0
SFO507	Ethylene Diamine	107-15-3	NCCN	0
SFO508	Ethylene Glycol	107-21-1	OCCO	0
SFO509	Ethylene Glycol Monobutyl Ether	111-76-2	OCCOCCCC	0
SFO510	Ethylphthalyl Ethyl Glycolate	84-72-0	O=C(OCC(=O)OCC)c1ccccc1(C(=O)OCC)	0
SFO511	Fenamiphos	22224-92-6	O=P(Oc1ccc(c(c1)C)SC)(OCC)NC(C)C	0
SFO512	Fenpropathrin	39515-41-8	N#CC(OC(=O)C1C(C)(C)C1(C)(C))c3cccc(Oc2ccccc2)c3	0
SFO513	Fenvalerate	51630-58-1	N#CC(OC(=O)C(c1ccc(cc1)Cl)C(C)C)c3cccc(Oc2ccccc2)c3	0
SFO514	Fluometuron	2164-17-2	O=C(Nc1cccc(c1)C(F)(F)F)N(C)C	0
SFO515	Fluoranthene	206-44-0	c1ccc2c(c1)c4cccc3cccc2c34	0
SFO516	Fluorene	86-73-7	c1ccc3c(c1)c2ccccc2C3	0
SFO517	Fluorobenzene	462-06-6	Fc1ccccc1	0
SFO518	Fluridone	59756-60-4	O=C1C(=CN(C=C1c2cccc(c2)C(F)(F)F)C)c3ccccc3	0
SFO519	Flurprimidol	56425-91-3	FC(F)(F)Oc1ccc(cc1)C(O)(c2cncnc2)C(C)C	0
SFO520	Flusilazole	85509-19-9	Fc1ccc(cc1)[Si](c2ccc(F)cc2)(C)Cn3ncnc3	0
SFO521	Flutolanil	66332-96-5	O=C(Nc1cccc(OC(C)C)c1)c2ccccc2C(F)(F)F	0
SFO522	Fluvalinate	69409-94-5	N#CC(OC(=O)C(Nc1ccc(cc1Cl)C(F)(F)F)C(C)C)c3cccc(Oc2ccccc2)c3	0
SFO523	Fonofos	944-22-9	O(CC)P(CC)(=S)Sc1ccccc1	0
SFO524	Formaldehyde	50-00-0	O=C	0
SFO525	Formic Acid	64-18-6	O=CO	0
SFO526	Furan	110-00-9	o1cccc1	0
SFO527	Furfural	98-01-1	O=Cc1occc1	0
SFO528	Glufosinate, Ammonium	77182-82-2	O=C(O)C(N)CCP(=O)(O)C	0
SFO529	Glutaraldehyde	111-30-8	O=CCCCC=O	0
SFO530	Glycidyl	765-34-4	O=CC1OC1	0
SFO531	Glyphosate	1071-83-6	O=C(O)CNCP(=O)(O)O	0
SFO532	Guanidine	113-00-8	N=C(N)N	0
SFO533	Haloxyfop, Methyl	69806-40-2	O=C(OC)C(Oc2ccc(Oc1ncc(cc1Cl)C(F)(F)F)cc2)C	0
SFO534	Hexabromobenzene	87-82-1	c1(c(c(c(c(c1Br)Br)Br)Br)Br)Br	0
SFO535	Hexabromodiphenyl ether, 2,2',4,4',5,5'- (BDE-153)	68631-49-2	O(c1cc(c(cc1Br)Br)Br)c2cc(c(cc2Br)Br)Br	0
SFO536	Hexachlorocyclopentadiene	77-47-4	C=1(C(=C(C(C=1Cl)(Cl)Cl)Cl)Cl)Cl	0
SFO537	Hexachlorophene	70-30-4	Oc1c(cc(c(c1Cc2c(O)c(cc(c2Cl)Cl)Cl)Cl)Cl)Cl	0
SFO538	Hexamethylene Diisocyanate, 1,6-	822-06-0	O=C=NCCCCCCN=C=O	0
SFO539	Hexamethylphosphoramide	680-31-9	O=P(N(C)C)(N(C)C)N(C)C	0
SFO540	Hexane, N-	110-54-3	CCCCCC	0
SFO541	Hexanedioic Acid	124-04-9	O=C(O)CCCCC(=O)O	0
SFO542	Hexanone, 2-	591-78-6	O=C(C)CCCC	0
SFO543	Hexazinone	51235-04-2	O=C1N=C(N(C(=O)N1C2CCCCC2)C)N(C)C	0
SFO544	Hexythiazox	78587-05-0	O=C(NC1CCCCC1)N3C(=O)SC(c2ccc(cc2)Cl)C3C	0
SFO545	Hydramethylnon	67485-29-4	FC(F)(F)c3ccc(C=CC(=NNC1=NCC(C)(C)CN1)C=Cc2ccc(cc2)C(F)(F)F)cc3	0
SFO546	Hydrogen Cyanide	74-90-8	N#C	0
SFO547	Imazalil	35554-44-0	n1ccn(c1)CC(OCC=C)c2ccc(cc2Cl)Cl	0
SFO548	Imazaquin	81335-37-7	O=C(O)c2cc3ccccc3(nc2(C1=NC(C(=O)N1)(C)C(C)C))	0
SFO549	Imazethapyr	81335-77-5	O=C(O)c2cc(cnc2(C1=NC(C(=O)N1)(C)C(C)C))CC	0
SFO550	Iprodione	36734-19-7	O=C(NC(C)C)N2C(=O)N(c1cc(cc(c1)Cl)Cl)C(=O)C2	0
SFO551	Isobutyl Alcohol	78-83-1	OCC(C)C	0
SFO552	Isopropalin	33820-53-0	O=[N+]([O-])c1cc(cc(c1N(CCC)CCC)[N+](=O)[O-])C(C)C	0
SFO553	Isopropanol	67-63-0	OC(C)C	0
SFO554	Isopropyl Methyl Phosphonic Acid	1832-54-8	O=P(O)(OC(C)C)C	0
SFO555	Isoxaben	82558-50-7	O=C(Nc1onc(c1)C(C)(CC)CC)c2c(OC)cccc2(OC)	0
SFO556	Lactofen	77501-63-4	O=C(OC(C(=O)OCC)C)c2cc(Oc1ccc(cc1Cl)C(F)(F)F)ccc2[N+](=O)[O-]	0
SFO557	Linuron	330-55-2	O=C(Nc1ccc(c(c1)Cl)Cl)N(OC)C	0
SFO558	MCPA	94-74-6	O=C(O)COc1ccc(cc1C)Cl	0
SFO559	MCPB	94-81-5	O=C(O)CCCOc1ccc(cc1C)Cl	0
SFO560	MCPP	93-65-2	O=C(O)C(Oc1ccc(cc1C)Cl)C	0
SFO561	Malathion	121-75-5	O=C(OCC)CC(C(=O)OCC)SP(OC)(OC)=S	0
SFO562	Maleic Anhydride	108-31-6	O=C1OC(=O)C=C1	0
SFO563	Maleic Hydrazide	123-33-1	O=C1C=CC(=O)NN1	0
SFO564	Malononitrile	109-77-3	N#CCC#N	0
SFO565	Mephosfolan	950-10-7	O=P(N=C1SCC(C)S1)(OCC)OCC	0
SFO566	Mepiquat Chloride	24307-26-4	C[N+]1(C)(CCCCC1)	0
SFO567	Merphos	150-50-5	CCCCSP(SCCCC)SCCCC	0
SFO568	Merphos Oxide	78-48-8	O=P(SCCCC)(SCCCC)SCCCC	0
SFO569	Metalaxyl	57837-19-1	O=C(OC)C(N(C(=O)COC)c1c(cccc1C)C)C	0
SFO570	Methacrylonitrile	126-98-7	N#CC(=C)C	0
SFO571	Methamidophos	10265-92-6	O=P(OC)(N)SC	0
SFO572	Methanol	67-56-1	OC	0
SFO573	Methidathion	950-37-8	O=C1N(N=C(OC)S1)CSP(OC)(OC)=S	0
SFO574	Methomyl	16752-77-5	O=C(ON=C(C)SC)NC	0
SFO575	Methoxychlor	72-43-5	O(c1ccc(cc1)C(c2ccc(OC)cc2)C(Cl)(Cl)Cl)C	0
SFO576	Methoxyethanol Acetate, 2-	110-49-6	O=C(OCCOC)C	0
SFO577	Methoxyethanol, 2-	109-86-4	OCCOC	0
SFO578	Methyl Acetate	79-20-9	O=C(OC)C	0
SFO579	Methyl Acrylate	96-33-3	O=C(OC)C=C	0
SFO580	Methyl Ethyl Ketone (2-Butanone)	78-93-3	O=C(C)CC	0
SFO581	Methyl Isobutyl Ketone (4-methyl-2-pentanone)	108-10-1	O=C(C)CC(C)C	0
SFO582	Methyl Isocyanate	624-83-9	O=C=NC	0
SFO583	Methyl Methacrylate	80-62-6	O=C(OC)C(=C)C	0
SFO584	Methyl Parathion	298-00-0	O=[N+]([O-])c1ccc(OP(OC)(OC)=S)cc1	0
SFO585	Methyl Phosphonic Acid	993-13-5	O=P(O)(O)C	0
SFO586	Methylarsonic acid	124-58-3	O=[As](O)(O)C	0
SFO587	Methylcyclohexane	108-87-2	CC1CCCCC1	0
SFO588	Methylcyclopentane	96-37-7	CC1CCCC1	0
SFO589	Methylenediphenyl Diisocyanate	101-68-8	O=C=Nc1ccc(cc1)Cc2ccc(N=C=O)cc2	0
SFO590	Methylnaphthalene, 2-	91-57-6	c1ccc2cc(ccc2(c1))C	0
SFO591	Methylstyrene, Alpha-	98-83-9	C=C(c1ccccc1)C	0
SFO592	Metolachlor	51218-45-2	O=C(N(c1c(cccc1CC)C)C(C)COC)CCl	0
SFO593	Metribuzin	21087-64-9	O=C1C(=NN=C(N1(N))SC)C(C)(C)C	0
SFO594	Metsulfuron-methyl	74223-64-6	O=C(OC)c1ccccc1S(=O)(=O)NC(=O)Nc2nc(nc(n2)C)OC	0
SFO595	Molinate	2212-67-1	O=C(N1CCCCCC1)SCC	0
SFO596	Monomethylaniline	100-61-8	c1ccc(cc1)NC	0
SFO597	Myclobutanil	88671-89-0	N#CC(c1ccc(cc1)Cl)(Cn2ncnc2)CCCC	0
SFO598	N,N'-Diphenyl-1,4-benzenediamine	74-31-7	c1ccc(cc1)Nc2ccc(cc2)Nc3ccccc3	0
SFO599	Naled	300-76-5	O=P(OC)(OC)OC(C(Cl)(Cl)Br)Br	0
SFO600	Naphthalene	91-20-3	c1ccc2ccccc2(c1)	0
SFO601	Napropamide	15299-99-7	O=C(N(CC)CC)C(Oc1cccc2ccccc12)C	0
SFO602	Nitroaniline, 2-	88-74-4	O=[N+]([O-])c1ccccc1(N)	0
SFO603	Nitrobenzene	98-95-3	O=[N+]([O-])c1ccccc1	0
SFO604	Nitrofurantoin	67-20-9	O=C2NC(=O)CN2(N=Cc1oc(cc1)[N+](=O)[O-])	0
SFO605	Nitroguanidine	556-88-7	O=[N+]([O-])N=C(N)N	0
SFO606	Nitromethane	75-52-5	O=[N+]([O-])C	0
SFO607	Nitrophenol, 2-	88-75-5	O=[N+]([O-])c1ccccc1(O)	0
SFO608	Nitropropane, 2-	79-46-9	O=[N+]([O-])C(C)C	0
SFO609	Nitrotoluene, m-	99-08-1	O=[N+]([O-])c1cccc(c1)C	0
SFO610	Nonane, n-	111-84-2	CCCCCCCCC	0
SFO611	Norflurazon	27314-13-2	O=C1C(=C(C=NN1c2cccc(c2)C(F)(F)F)NC)Cl	0
SFO612	Octahydro-1,3,5,7-tetranitro-1,3,5,7-tetrazocine (HMX)	2691-41-0	O=[N+]([O-])N1CN([N+](=O)[O-])CN([N+](=O)[O-])CN([N+](=O)[O-])C1	0
SFO613	Octamethylpyrophosphoramide	152-16-9	O=P(OP(=O)(N(C)C)N(C)C)(N(C)C)N(C)C	0
SFO614	Octyl Phthalate, di-N-	117-84-0	O=C(OCCCCCCCC)c1ccccc1(C(=O)OCCCCCCCC)	0
SFO615	Oryzalin	19044-88-3	O=[N+]([O-])c1cc(cc(c1N(CCC)CCC)[N+](=O)[O-])S(=O)(=O)N	0
SFO616	Oxadiazon	19666-30-9	O=C1OC(=NN1c2cc(OC(C)C)c(cc2Cl)Cl)C(C)(C)C	0
SFO617	Oxamyl	23135-22-0	O=C(ON=C(C(=O)N(C)C)SC)NC	0
SFO618	Oxyfluorfen	42874-03-3	O=[N+]([O-])c2ccc(Oc1ccc(cc1Cl)C(F)(F)F)cc2(OCC)	0
SFO619	Paclobutrazol	76738-62-0	OC(C(n1ncnc1)Cc2ccc(cc2)Cl)C(C)(C)C	0
SFO620	Paraquat Dichloride	1910-42-5	c1c[n+](ccc1c2cc[n+](cc2)C)C	0
SFO621	Parathion	56-38-2	O=[N+]([O-])c1ccc(OP(OCC)(OCC)=S)cc1	0
SFO622	Pebulate	1114-71-2	O=C(N(CC)CCCC)SCCC	0
SFO623	Pendimethalin	40487-42-1	O=[N+]([O-])c1cc(c(c(c1(NC(CC)CC))[N+](=O)[O-])C)C	0
SFO624	Pentabromodiphenyl ether, 2,2',4,4',5- (BDE-99)	60348-60-9	O(c1ccc(cc1Br)Br)c2cc(c(cc2Br)Br)Br	0
SFO625	Pentachlorobenzene	608-93-5	c1c(c(c(c(c1Cl)Cl)Cl)Cl)Cl	0
SFO626	Pentane, n-	109-66-0	CCCCC	0
SFO627	Perfluorobutane Sulfonate	375-73-5	O=S(=O)(O)C(F)(F)C(F)(F)C(F)(F)C(F)(F)F	0
SFO628	Perfluorooctane Sulphonic Acid	1763-23-1	O=S(=O)(O)C(F)(F)C(F)(F)C(F)(F)C(F)(F)C(F)(F)C(F)(F)C(F)(F)C(F)(F)F	0
SFO629	Perfluorooctanoic acid (PFOA)	335-67-1	O=C(O)C(F)(F)C(F)(F)C(F)(F)C(F)(F)C(F)(F)C(F)(F)C(F)(F)F	0
SFO630	Permethrin	52645-53-1	O=C(OCc2cccc(Oc1ccccc1)c2)C3C(C=C(Cl)Cl)C3(C)(C)	0
SFO631	Phenmedipham	13684-63-4	O=C(Oc1cccc(c1)NC(=O)OC)Nc2cccc(c2)C	0
SFO632	Phenol	108-95-2	Oc1ccccc1	0
SFO633	Phenol, 2-(1-methylethoxy)-, methylcarbamate	114-26-1	O=C(Oc1ccccc1(OC(C)C))NC	0
SFO634	Phenothiazine	92-84-2	c1ccc3c(c1)Nc2ccccc2S3	0
SFO635	Phenyl Isothiocyanate	103-72-0	C(=Nc1ccccc1)=S	0
SFO636	Phenylenediamine, m-	108-45-2	Nc1cccc(N)c1	0
SFO637	Phenylenediamine, p-	106-50-3	Nc1ccc(N)cc1	0
SFO638	Phorate	298-02-2	O(CC)P(OCC)(=S)SCSCC	0
SFO639	Phosgene	75-44-5	O=C(Cl)Cl	0
SFO640	Phosmet	732-11-6	O=C1c2ccccc2(C(=O)N1CSP(OC)(OC)=S)	0
SFO641	Phthalic Acid, P-	100-21-0	O=C(O)c1ccc(cc1)C(=O)O	0
SFO642	Phthalic Anhydride	85-44-9	O=C1OC(=O)c2ccccc12	0
SFO643	Picloram	1918-02-1	O=C(O)c1nc(c(c(N)c1Cl)Cl)Cl	0
SFO644	Picramic Acid (2-Amino-4,6-dinitrophenol)	96-91-3	O=[N+]([O-])c1cc(N)c(O)c(c1)[N+](=O)[O-]	0
SFO645	Picric Acid (2,4,6-Trinitrophenol)	88-89-1	O=[N+]([O-])c1cc(c(O)c(c1)[N+](=O)[O-])[N+](=O)[O-]	0
SFO646	Pirimiphos, Methyl	29232-93-7	n1c(OP(OC)(OC)=S)cc(nc1N(CC)CC)C	0
SFO647	Potassium Perfluorobutane Sulfonate	29420-49-3	O=S(=O)([O-])C(F)(F)C(F)(F)C(F)(F)C(F)(F)F	0
SFO648	Profluralin	26399-36-0	O=[N+]([O-])c1cc(cc(c1N(CCC)CC2CC2)[N+](=O)[O-])C(F)(F)F	0
SFO649	Prometon	1610-18-0	n1c(nc(nc1NC(C)C)NC(C)C)OC	0
SFO650	Prometryn	7287-19-6	n1c(nc(nc1NC(C)C)SC)NC(C)C	0
SFO651	Propachlor	1918-16-7	O=C(N(c1ccccc1)C(C)C)CCl	0
SFO652	Propanil	709-98-8	O=C(Nc1ccc(c(c1)Cl)Cl)CC	0
SFO653	Propargite	2312-35-8	O=S(OCC#C)OC2CCCCC2(Oc1ccc(cc1)C(C)(C)C)	0
SFO654	Propargyl Alcohol	107-19-7	C#CCO	0
SFO655	Propazine	139-40-2	n1c(nc(nc1NC(C)C)Cl)NC(C)C	0
SFO656	Propham	122-42-9	O=C(OC(C)C)Nc1ccccc1	0
SFO657	Propiconazole	60207-90-1	n1cnn(c1)CC2(OCC(O2)CCC)c3ccc(cc3Cl)Cl	0
SFO658	Propionaldehyde	123-38-6	O=CCC	0
SFO659	Propyl benzene	103-65-1	c1ccc(cc1)CCC	0
SFO660	Propylene	115-07-1	C=CC	0
SFO661	Propylene Glycol	57-55-6	OCC(O)C	0
SFO662	Propylene Glycol Dinitrate	6423-43-4	O=[N+]([O-])OCC(O[N+](=O)[O-])C	0
SFO663	Propylene Glycol Monoethyl Ether	1569-02-4	OC(C)COCC	0
SFO664	Propylene Glycol Monomethyl Ether	107-98-2	OC(C)COC	0
SFO665	Propyzamide	23950-58-5	O=C(NC(C#C)(C)C)c1cc(cc(c1)Cl)Cl	0
SFO666	Pyrene	129-00-0	c1cc2ccc3cccc4ccc(c1)c2c34	0
SFO667	Pyridine	110-86-1	n1ccccc1	0
SFO668	Quinalphos	13593-03-8	n1cc(nc2ccccc12)OP(OCC)(OCC)=S	0
SFO669	Quizalofop-ethyl	76578-14-8	O=C(OCC)C(Oc3ccc(Oc1nc2ccc(cc2(nc1))Cl)cc3)C	0
SFO670	Resmethrin	10453-86-8	O=C(OCc1coc(c1)Cc2ccccc2)C3C(C=C(C)C)C3(C)(C)	0
SFO671	Ronnel	299-84-3	O(c1cc(c(cc1Cl)Cl)Cl)P(OC)(OC)=S	0
SFO672	Rotenone	83-79-4	O=C3c5ccc1OC(C(=C)C)Cc1c5(OC4COc2cc(OC)c(OC)cc2C34)	0
SFO673	Selenourea	630-10-4	NC(N)=[Se]	0
SFO674	Sethoxydim	74051-80-2	O=C1C(C(=O)CC(C1)CC(C)SCC)=C(NOCC)CCC	0
SFO675	Strychnine	57-24-9	O=C2N6c1ccccc1C57(CCN4CC3=CCOC(C2)C(C3CC45)C67)	0
SFO676	Styrene	100-42-5	C=Cc1ccccc1	0
SFO677	Sulfolane	126-33-0	O=S1(=O)(CCCC1)	0
SFO678	Sulfonylbis(4-chlorobenzene), 1,1'-	80-07-9	O=S(=O)(c1ccc(cc1)Cl)c2ccc(cc2)Cl	0
SFO679	Sulfur Mustard	505-60-2	C(CSCCCl)Cl	0
SFO680	TCMTB	21564-17-0	N#CSCSc2nc1ccccc1s2	0
SFO681	Tebuthiuron	34014-18-1	O=C(NC)N(c1nnc(C(C)(C)C)s1)C	0
SFO682	Temephos	3383-96-8	O(c1ccc(cc1)Sc2ccc(OP(OC)(OC)=S)cc2)P(OC)(OC)=S	0
SFO683	Terbacil	5902-51-2	O=C1NC(=C(C(=O)N1C(C)(C)C)Cl)C	0
SFO684	Terbufos	13071-79-9	O(CC)P(OCC)(=S)SCSC(C)(C)C	0
SFO685	Terbutryn	886-50-0	n1c(nc(nc1NC(C)(C)C)SC)NCC	0
SFO686	Tetrabromodiphenyl ether, 2,2',4,4'- (BDE-47)	5436-43-1	O(c1ccc(cc1Br)Br)c2ccc(cc2Br)Br	0
SFO687	Tetrachlorobenzene, 1,2,4,5-	95-94-3	c1c(c(cc(c1Cl)Cl)Cl)Cl	0
SFO688	Tetrachlorophenol, 2,3,4,6-	58-90-2	Oc1c(cc(c(c1Cl)Cl)Cl)Cl	0
SFO689	Tetraethyl Dithiopyrophosphate	3689-24-5	O(CC)P(OCC)(OP(OCC)(OCC)=S)=S	0
SFO690	Tetrafluoroethane, 1,1,1,2-	811-97-2	FCC(F)(F)F	0
SFO691	Tetrahydrofuran	109-99-9	O1CCCC1	0
SFO692	Tetramethylcyclohexane	30501-43-0	CC1(C)(CCCCC1(C)(C))	0
SFO693	Tetryl (Trinitrophenylmethylnitramine)	479-45-8	O=[N+]([O-])c1cc(c(c(c1)[N+](=O)[O-])N([N+](=O)[O-])C)[N+](=O)[O-]	0
SFO694	Thifensulfuron-methyl	79277-27-3	O=C(OC)c1c(ccs1)S(=O)(=O)NC(=O)Nc2nc(nc(n2)C)OC	0
SFO695	Thiobencarb	28249-77-6	O=C(N(CC)CC)SCc1ccc(cc1)Cl	0
SFO696	Thiocyanic Acid	463-56-9	N#CS	0
SFO697	Thiodiglycol	111-48-8	OCCSCCO	0
SFO698	Thiofanox	39196-18-4	O=C(N=C(CSC)C(C)(C)C)ONC	0
SFO699	Thiophanate, Methyl	23564-05-8	O=C(OC)NC(Nc1ccccc1(NC(NC(=O)OC)=S))=S	0
SFO700	Thiram	137-26-8	C(N(C)C)(=S)SSC(N(C)C)=S	0
SFO701	Toluene	108-88-3	c1ccc(cc1)C	0
SFO702	Toluene-2,4-diisocyanate	584-84-9	O=C=Nc1ccc(c(N=C=O)c1)C	0
SFO703	Toluene-2,6-diamine	823-40-5	Nc1cccc(N)c1C	0
SFO704	Toluene-2,6-diisocyanate	91-08-7	O=C=Nc1cccc(N=C=O)c1C	0
SFO705	Tralomethrin	66841-25-6	N#CC(OC(=O)C1C(C(C(Br)(Br)Br)Br)C1(C)(C))c3cccc(Oc2ccccc2)c3	0
SFO706	Triacetin	102-76-1	O=C(OCC(OC(=O)C)COC(=O)C)C	0
SFO707	Triadimefon	43121-43-3	O=C(C(Oc1ccc(cc1)Cl)n2ncnc2)C(C)(C)C	0
SFO708	Triallate	2303-17-5	O=C(N(C(C)C)C(C)C)SCC(=C(Cl)Cl)Cl	0
SFO709	Triasulfuron	82097-50-5	O=C(Nc1nc(nc(n1)C)OC)NS(=O)(=O)c2ccccc2(OCCCl)	0
SFO710	Tribenuron-methyl	101200-48-0	O=C(OC)c1ccccc1S(=O)(=O)NC(=O)N(c2nc(nc(n2)C)OC)C	0
SFO711	Tribromobenzene, 1,2,4-	615-54-3	c1cc(c(cc1Br)Br)Br	0
SFO712	Tribromophenol, 2,4,6-	118-79-6	Oc1c(cc(cc1Br)Br)Br	0
SFO713	Trichloro-1,2,2-trifluoroethane, 1,1,2-	76-13-1	FC(F)(C(F)(Cl)Cl)Cl	0
SFO714	Trichloro-2'-hydroxydiphenylether	3380-34-5	Oc2cc(ccc2(Oc1ccc(cc1Cl)Cl))Cl	0
SFO715	Trichlorobenzene, 1,2,3-	87-61-6	c1cc(c(c(c1)Cl)Cl)Cl	0
SFO716	Trichloroethane, 1,1,1-	71-55-6	CC(Cl)(Cl)Cl	0
SFO717	Trichlorofluoromethane	75-69-4	FC(Cl)(Cl)Cl	0
SFO718	Trichlorophenol, 2,4,5-	95-95-4	Oc1cc(c(cc1Cl)Cl)Cl	0
SFO719	Trichlorophenoxyacetic Acid, 2,4,5-	93-76-5	O=C(O)COc1cc(c(cc1Cl)Cl)Cl	0
SFO720	Trichlorophenoxypropionic acid, -2,4,5	93-72-1	O=C(O)C(Oc1cc(c(cc1Cl)Cl)Cl)C	0
SFO721	Trichloropropane, 1,1,2-	598-77-6	CC(C(Cl)Cl)Cl	0
SFO722	Trichloropropene, 1,2,3-	96-19-5	C(=C(CCl)Cl)Cl	0
SFO723	Trichlorotoluene, 2,3,6-	2077-46-5	c1cc(c(c(c1Cl)C)Cl)Cl	0
SFO724	Trichlorotoluene, alpha 2,6-	2014-83-7	c1cc(c(c(c1)Cl)CCl)Cl	0
SFO725	Tridiphane	58138-08-2	O1CC1(c2cc(cc(c2)Cl)Cl)CC(Cl)(Cl)Cl	0
SFO726	Triethylamine	121-44-8	N(CC)(CC)CC	0
SFO727	Triethylene Glycol	112-27-6	OCCOCCOCCO	0
SFO728	Trifluoroethane, 1,1,1-	420-46-2	FC(F)(F)C	0
SFO729	Trimethylbenzene, 1,2,3-	526-73-8	c1cc(c(c(c1)C)C)C	0
SFO730	Trimethylbenzene, 1,2,4-	95-63-6	c1cc(c(cc1C)C)C	0
SFO731	Trimethylbenzene, 1,3,5-	108-67-8	c1c(cc(cc1C)C)C	0
SFO732	Trimethylpentene, 2,4,4-	25167-70-8	C=C(C)CC(C)(C)C	0
SFO733	Trinitrobenzene, 1,3,5-	99-35-4	O=[N+]([O-])c1cc(cc(c1)[N+](=O)[O-])[N+](=O)[O-]	0
SFO734	Triphenylphosphine Oxide	791-28-6	O=P(c1ccccc1)(c2ccccc2)c3ccccc3	0
SFO735	Tris(1,3-Dichloro-2-propyl) Phosphate	13674-87-8	O=P(OC(CCl)CCl)(OC(CCl)CCl)OC(CCl)CCl	0
SFO736	Tris(1-chloro-2-propyl)phosphate	13674-84-5	O=P(OC(C)CCl)(OC(C)CCl)OC(C)CCl	0
SFO737	Trisbutoxyethyl Phosphate	78-51-3	O=P(OCCOCCCC)(OCCOCCCC)OCCOCCCC	0
SFO738	Vernolate	1929-77-7	O=C(N(CCC)CCC)SCCC	0
SFO739	Vinclozolin	50471-44-8	O=C1OC(C=C)(C(=O)N1c2cc(cc(c2)Cl)Cl)C	0
SFO740	Vinyl Acetate	108-05-4	O=C(OC=C)C	0
SFO741	Vinyl Bromide	593-60-2	C=CBr	0
SFO742	Warfarin	81-81-2	O=C1Oc3ccccc3(C(O)=C1C(c2ccccc2)CC(=O)C)	0
SFO743	Xylene, P-	106-42-3	c1cc(ccc1C)C	0
SFO744	Xylene, m-	108-38-3	c1cc(cc(c1)C)C	0
SFO745	Xylene, o-	95-47-6	c1ccc(c(c1)C)C	0
