# Supplementary material for: QSAR Models for Human Carcinogenicity: An Assessment Based on Oral and Inhalation Slope Factors
Source: Molecules. 2020 Dec 29;26(1):127. doi: 10.3390/molecules26010127 (PMC7796303; doi:10.3390/molecules26010127)
Supplement: Supplementary file 1 [file molecules-26-00127-s001.zip › S6_Dataset_ISF .xlsx]

## Sheet: SFI
ID	Chemical	CAS	SMILES_VEGA	Binary classification	Inhalation Slope Factor (mg/kg-day)-1
SFI1	Acetaldehyde	75-07-0	O=CC	1	0.0077
SFI2	Acetamide	60-35-5	O=C(N)C	1	0.07
SFI3	Acetylaminofluorene, 2-	53-96-3	O=C(Nc2ccc3c1ccccc1Cc3(c2))C	1	4.55
SFI4	Acrylamide	79-06-1	O=C(N)C=C	1	0.35
SFI5	Acrylamide, 2-(2-furyl)-3-(5-nitro-2-furyl)-	3688-53-7	O=C(N)C(=Cc1oc(cc1)[N+](=O)[O-])c2occc2	1	0.2415
SFI6	Acrylonitrile	107-13-1	N#CC=C	1	0.238
SFI7	Actinomycin D	50-76-0	O=C6OC(C)C(NC(=O)c2ccc(c1OC=5C(=Nc12)C(C(=O)NC3C(=O)NC(C(=O)N4CCCC4(C(=O)N(C)CC(=O)N(C)C(C(=O)OC3(C))C(C)C))C(C)C)=C(N)C(=O)C=5C)C)C(=O)NC(C(=O)N7CCCC7(C(=O)N(C)CC(=O)N(C)C6C(C)C))C(C)C	1	8750
SFI8	Aldrin	309-00-2	C1=CC2CC1C3C2C4(C(=C(C3(C4(Cl)Cl)Cl)Cl)Cl)Cl	1	17.15
SFI9	Allyl Chloride	107-05-1	C=CCCl	1	0.021
SFI10	Amino-5-(5-nitro-2-furyl)-1,3,4-thiadiazol, 2-	712-68-5	O=[N+]([O-])c1oc(cc1)c2nnc(N)s2	1	16.1
SFI11	Amino-9-ethylcarbazolehydrochloride, 3-	6109-97-3	Nc1ccc3c(c1)c2ccccc2n3CC	1	0.077
SFI12	Aminoanthraquinone, 2-	117-79-3	O=C1c3ccccc3(C(=O)c2cc(N)ccc12)	1	0.0329
SFI13	Aminoazotoluene, ortho-	97-56-3	N(=Nc1ccccc1C)c2ccc(N)c(c2)C	1	3.85
SFI14	Aminobiphenyl, 4-	92-67-1	Nc1ccc(cc1)c2ccccc2	1	21
SFI15	Amitrole	61-82-5	n1cnc(N)[nH]1	1	0.945
SFI16	Aniline	62-53-3	Nc1ccccc1	1	0.0056
SFI17	Anisidine, ortho-	90-04-0	O(c1ccccc1(N))C	1	0.14
SFI18	Aroclor 1016	12674-11-2	c1cc(cc(c1)Cl)c2cc(cc(c2)Cl)Cl	1	0.07
SFI19	Aroclor 1242	53469-21-9	c1cc(cc(c1c2ccc(cc2Cl)Cl)Cl)Cl	1	1.9985
SFI20	Aroclor 1248	12672-29-6	c1c(cc(cc1Cl)Cl)c2cc(cc(c2)Cl)Cl	1	1.9985
SFI21	Aroclor 1254	11097-69-1	c2cc(c1ccc(c(c1Cl)Cl)Cl)c(c(c2)Cl)Cl	1	1.9985
SFI22	Aroclor 1260	11096-82-5	c1cc(c(c(c1c2ccc(c(c2Cl)Cl)Cl)Cl)Cl)Cl	1	1.9985
SFI23	Auramine	492-80-8	N=C(c1ccc(cc1)N(C)C)c2ccc(cc2)N(C)C	1	0.875
SFI24	Azaserine	115-02-6	N#[N+]C=C([O-])OCC(N)C(=O)O	1	10.85
SFI25	Azathioprine	446-86-6	O=[N+]([O-])c1ncn(c1Sc3ncnc2nc[nH]c23)C	1	1.785
SFI26	Azobenzene	103-33-3	N(=Nc1ccccc1)c2ccccc2	1	0.1085
SFI27	Benz[a]anthracene	56-55-3	c3ccc4cc2c(ccc1ccccc12)cc4(c3)	1	0.385
SFI28	Benzene	71-43-2	c1ccccc1	1	0.0273
SFI29	Benzidine	92-87-5	Nc1ccc(cc1)c2ccc(N)cc2	1	234.5
SFI30	Benzo(j)fluoranthene	205-82-3	c1ccc4c(c1)ccc5c3cccc2cccc(c23)c45	1	0.385
SFI31	Benzo[a]pyrene	50-32-8	c1ccc2c(c1)cc3ccc4cccc5ccc2c3c45	1	3.85
SFI32	Benzo[b]fluoranthene	205-99-2	c1ccc3c(c1)cc5c2ccccc2c4cccc3c45	1	0.385
SFI33	Benzo[k]fluoranthene	207-08-9	c1ccc2cc3c5cccc4cccc(c3(cc2(c1)))c45	1	0.385
SFI34	Benzyl Chloride	100-44-7	c1ccc(cc1)CCl	1	0.1715
SFI35	Benzyl violet 4B	1694-09-3	O=S(=O)([O-])c1cccc(c1)CN(c2ccc(cc2)C(c3ccc(cc3)N(Cc4cccc(c4)S(=O)(=O)O)CC)=C5C=CC(C=C5)=[N+](C)C)CC	1	0.01995
SFI36	Bis(2-chloro-1-methylethyl) ether	108-60-1	O(C(C)CCl)C(C)CCl	1	0.035
SFI37	Bis(2-chloroethyl)ether	111-44-4	O(CCCl)CCCl	1	1.155
SFI38	Bis(2-ethylhexyl)phthalate	117-81-7	O=C(OCC(CC)CCCC)c1ccccc1(C(=O)OCC(CC)CCCC)	1	0.0084
SFI39	Bis(chloromethyl)ether	542-88-1	O(CCl)CCl	1	217
SFI40	Bromo-2-chloroethane, 1-	107-04-0	C(CBr)Cl	1	2.1
SFI41	Bromodichloromethane	75-27-4	C(Cl)(Cl)Br	1	0.1295
SFI42	Bromoform	75-25-2	C(Br)(Br)Br	1	0.00385
SFI43	Butadiene, 1,3-	106-99-0	C=CC=C	1	0.105
SFI44	Butylated hydroxyanisole	25013-16-5	Oc1ccc(OC)cc1C(C)(C)C	1	0.0001995
SFI45	Butyrolactone, beta-	3068-88-0	O=C1OC(C)C1	1	1.015
SFI46	C.I. Basic Red 9 monohydrochloride	569-61-9	N=C1C=CC(C=C1)=C(c2ccc(N)cc2)c3ccc(N)cc3	1	0.2485
SFI47	Captafol	2425-06-1	O=C1N(C(=O)C2CC=CCC12)SC(C(Cl)Cl)(Cl)Cl	1	0.1505
SFI48	Captan	133-06-2	O=C1N(C(=O)C2CC=CCC12)SC(Cl)(Cl)Cl	1	0.00231
SFI49	Carbon Tetrachloride	56-23-5	C(Cl)(Cl)(Cl)Cl	1	0.021
SFI50	Chlorambucil	305-03-3	O=C(O)CCCc1ccc(cc1)N(CCCl)CCCl	1	455
SFI51	Chlordane	12789-03-6	C2(=C(C3(C1C(CC(C1Cl)Cl)C2(C3(Cl)Cl)Cl)Cl)Cl)Cl	1	0.35
SFI52	Chlordecone (Kepone)	143-50-0	O=C1C2(C3(C4(C1(C5(C2(C3(C(C45Cl)(Cl)Cl)Cl)Cl)Cl)Cl)Cl)Cl)Cl	1	16.1
SFI53	Chlorendic acid	115-28-6	O=C(O)C1C(C(=O)O)C2(C(=C(C1(C2(Cl)Cl)Cl)Cl)Cl)Cl	1	0.091
SFI54	Chlorinated paraffins	108171-26-2	CCC(C(C(CC(C(C(C)Cl)Cl)Cl)Cl)Cl)Cl	1	0.0875
SFI55	Chloro-1,3-butadiene, 2-	126-99-8	C=CC(=C)Cl	1	1.05
SFI56	Chloro-2-methylaniline, 4-	95-69-2	Nc1ccc(cc1C)Cl	1	0.2695
SFI57	Chloro-2-methylpropene, 3-	563-47-3	C=C(C)CCl	1	0.14
SFI58	Chloro-ortho-phenylenediamine, 4-	95-83-0	Nc1ccc(cc1(N))Cl	1	0.0161
SFI59	Chlorobenzilate	510-15-6	O=C(OCC)C(O)(c1ccc(cc1)Cl)c2ccc(cc2)Cl	1	0.1085
SFI60	Chloroform	67-66-3	C(Cl)(Cl)Cl	1	0.0805
SFI61	Chloromethane	74-87-3	CCl	1	0.0063
SFI62	Chloromethyl Methyl Ether	107-30-2	O(C)CCl	1	2.415
SFI63	Chlorothalonil	1897-45-6	N#Cc1c(c(C#N)c(c(c1Cl)Cl)Cl)Cl	1	0.003115
SFI64	Chlorozotocin	54749-90-5	O=NN(C(=O)NC1C(O)OC(CO)C(O)C1(O))CCCl	1	241.5
SFI65	Chrysene	218-01-9	c1ccc2c(c1)ccc3c4ccccc4(ccc23)	1	0.0385
SFI66	Cinnamyl anthranilate	87-29-6	O=C(OCC=Cc1ccccc1)c2ccccc2(N)	1	0.00455
SFI67	Cresidine, para-	120-71-8	O(c1ccc(cc1(N))C)C	1	0.1505
SFI68	Cupferron	135-20-6	O=NN(O)c1ccccc1	1	0.2205
SFI69	Cyclophosphamide (anhydrous)	50-18-0	O=P1(OCCCN1)N(CCCl)CCCl	1	0.595
SFI70	DDD	72-54-8	c1cc(ccc1C(c2ccc(cc2)Cl)C(Cl)Cl)Cl	1	0.2415
SFI71	DDE, p,p'-	72-55-9	c1cc(ccc1C(c2ccc(cc2)Cl)=C(Cl)Cl)Cl	1	0.3395
SFI72	DDT	50-29-3	c1cc(ccc1C(c2ccc(cc2)Cl)C(Cl)(Cl)Cl)Cl	1	0.3395
SFI73	Dacarbazine	4342-03-4	O=C(N)C1=NC=NC1(=NNN(C)C)	1	49
SFI74	Daminozide	1596-84-5	O=C(O)CCC(=O)NN(C)C	1	0.01785
SFI75	Dantron	117-10-2	O=C1c3cccc(O)c3(C(=O)c2c(O)cccc12)	1	0.077
SFI76	Diaminoanisole, 2,4-	615-05-4	O(c1ccc(N)cc1(N))C	1	0.0231
SFI77	Diaminodiphenyl ether, 4,4-	101-80-4	O(c1ccc(N)cc1)c2ccc(N)cc2	1	0.14
SFI78	Dibenz(a,h)acridine	226-36-8	n3c5ccc1ccccc1c5(cc4ccc2ccccc2c34)	1	0.385
SFI79	Dibenz(a,j)acridine	224-42-0	n2c5ccc1ccccc1c5(cc4c2ccc3ccccc34)	1	0.385
SFI80	Dibenz[a,h]anthracene	53-70-3	c1ccc5c(c1)ccc4cc3c(ccc2ccccc23)cc45	1	4.2
SFI81	Dibenzo(a,e)pyrene	192-65-4	c1ccc3c(c1)cc4c2ccccc2c6cccc5ccc3c4c56	1	3.85
SFI82	Dibenzo(a,h)pyrene	189-64-0	c1ccc2c(c1)cc3ccc5c6ccccc6(cc4ccc2c3c45)	1	38.5
SFI83	Dibenzo(a,i)pyrene	189-55-9	c1ccc3c(c1)cc4ccc5cc2ccccc2c6ccc3c4c56	1	38.5
SFI84	Dibenzo(a,l)pyrene	191-30-0	c1ccc3c(c1)cc4ccc5cccc6c2ccccc2c3c4c56	1	38.5
SFI85	Dibenzo(c,g)carbazole, 7H-	194-59-2	c1ccc5c(c1)ccc4[nH]c3ccc2ccccc2c3c45	1	3.85
SFI86	Dibromo-3-chloropropane, 1,2-	96-12-8	C(C(CBr)Br)Cl	1	21
SFI87	Dibromoethane, 1,2-	106-93-4	C(CBr)Br	1	2.1
SFI88	Dichloro-2-butene, 1,4-	764-41-0	C(=CCCl)CCl	1	14.7
SFI89	Dichlorobenzene, 1,4-	106-46-7	c1cc(ccc1Cl)Cl	1	0.0385
SFI90	Dichlorobenzidine, 3,3'-	91-94-1	Nc1ccc(cc1Cl)c2ccc(N)c(c2)Cl	1	1.19
SFI91	Dichloroethane, 1,1-	75-34-3	CC(Cl)Cl	1	0.0056
SFI92	Dichloroethane, 1,2-	107-06-2	C(CCl)Cl	1	0.091
SFI93	Dichloropropane, 1,2-	78-87-5	CC(CCl)Cl	1	0.035
SFI94	Dichloropropene, 1,3-	542-75-6	C(=CCl)CCl	1	0.014
SFI95	Dichlorvos	62-73-7	O=P(OC=C(Cl)Cl)(OC)OC	1	0.2905
SFI96	Dieldrin	60-57-1	O1C2C1C3CC2C4C3C5(C(=C(C4(C5(Cl)Cl)Cl)Cl)Cl)Cl	1	16.1
SFI97	Diethylstilbestrol	56-53-1	Oc1ccc(cc1)C(=C(c2ccc(O)cc2)CC)CC	1	350
SFI98	Diglycidyl resorcinol ether (DGRE)	101-90-6	O(c2cccc(OCC1OC1)c2)CC3OC3	1	1.715
SFI99	Dihydrosafrole	94-58-6	O1c2ccc(cc2(OC1))CCC	1	0.0455
SFI100	Dimethylamino azobenzene [p-]	60-11-7	N(=Nc1ccc(cc1)N(C)C)c2ccccc2	1	4.55
SFI101	Dimethylbenz(a)anthracene, 7,12-	57-97-6	c1ccc2c(c1)ccc4c2c(c3ccccc3c4C)C	1	248.5
SFI102	Dimethylcarbamyl chloride	79-44-7	O=C(N(C)C)Cl	1	12.95
SFI103	Dimethylhydrazine, 1,1-	57-14-7	NN(C)C	1	17.15
SFI104	Dimethylhydrazine, 1,2-	540-73-8	N(NC)C	1	560
SFI105	Dimethylvinylchloride	513-37-1	C(=C(C)C)Cl	1	0.0455
SFI106	Dinitropyrene, 1,6-	42397-64-8	O=[N+]([O-])c3ccc1ccc4c2c(ccc3(c12))ccc4[N+](=O)[O-]	1	38.5
SFI107	Dinitropyrene, 1,8-	42397-65-9	O=[N+]([O-])c4ccc1ccc2ccc(c3ccc4(c1c23))[N+](=O)[O-]	1	3.85
SFI108	Dinitrotoluene, 2,4-	121-14-2	O=[N+]([O-])c1ccc(c(c1)[N+](=O)[O-])C	1	0.3115
SFI109	Dioxane, 1,4-	123-91-1	O1CCOCC1	1	0.0175
SFI110	Diphenylhydrazine, 1,2-	122-66-7	c1ccc(cc1)NNc2ccccc2	1	0.77
SFI111	Direct Black 38	1937-37-7	O=C5C(=NNc1ccccc1)C(=Cc6cc(c(N=Nc2ccc(cc2)c4ccc(N=Nc3ccc(N)cc3(N))cc4)c(N)c56)S(=O)(=O)O)S(=O)(=O)O	1	490
SFI112	Direct Blue 6	2602-46-2	O=C5C(=NNc1ccc(cc1)c2ccc(cc2)NN=C3C(=O)c4c(N)cc(cc4(C=C3S(=O)(=O)O))S(=O)(=O)O)C(=Cc6cc(cc(N)c56)S(=O)(=O)O)S(=O)(=O)O	1	490
SFI113	Direct Brown 95	16071-86-6	O=C(O)c5cc(N=Nc1ccc(cc1)c2ccc(cc2)NN=C4C(=O)C=CC(=NNc3cc(ccc3(O))S(=O)(=O)O)C4(=O))ccc5(O)	1	490
SFI114	Disperse Blue 1 (technical grade)	2475-45-8	O=C1c3c(N)ccc(N)c3(C(=O)c2c(N)ccc(N)c12)	1	0.00455
SFI115	Epichlorohydrin	106-89-8	O1CC1CCl	1	0.0042
SFI116	Estradiol 17B	50-28-2	Oc1ccc2c(c1)CCC3C2CCC4(C)(C(O)CCC34)	1	38.5
SFI117	Ethylbenzene	100-41-4	c1ccc(cc1)CC	1	0.00875
SFI118	Ethylene Oxide	75-21-8	O1CC1	1	0.308
SFI119	Ethylene Thiourea	96-45-7	N1C(NCC1)=S	1	0.0455
SFI120	Ethyleneimine	151-56-4	N1CC1	1	66.5
SFI121	Formaldehyde	50-00-0	O=C	1	0.0455
SFI122	Furium	531-82-8	O=C(Nc1nc(cs1)c2oc(cc2)[N+](=O)[O-])C	1	1.505
SFI123	Furmecyclox	60568-05-0	O=C(c1cc(oc1C)C)N(OC)C2CCCCC2	1	0.0301
SFI124	Glu-P-1 [(2-Amino-6-methyldipyrido[1,2a:3,2d]imidazole)]	67730-11-4	n1c(N)ccc2nc3c(cccn3(c12))C	1	4.9
SFI125	Glu-P-2 [(2-Aminodipyrido[1,2-a:3',2'-d]indole)]	67730-10-3	n2c(N)ccc3nc1ccccn1c23	1	1.4
SFI126	Gyromitrin	16568-02-8	O=CN(N=CC)C	1	10.15
SFI127	HC Blue 1	2784-94-3	O=[N+]([O-])c1cc(ccc1(NC))N(CCO)CCO	1	0.0525
SFI128	HCDD, 1,2,3,4,6,7,8,-	35822-46-9	O1c3cc(c(c(c3(Oc2c1c(c(c(c2Cl)Cl)Cl)Cl))Cl)Cl)Cl	1	1330
SFI129	Heptachlor	76-44-8	C1=CC(C2C1C3(C(=C(C2(C3(Cl)Cl)Cl)Cl)Cl)Cl)Cl	1	4.55
SFI130	Heptachlor Epoxide	1024-57-3	O1C2C1C(C3C2C4(C(=C(C3(C4(Cl)Cl)Cl)Cl)Cl)Cl)Cl	1	9.1
SFI131	Heptachlorobiphenyl, 2,2',3,3',4,4',5- (PCB 170)	35065-30-6	c1cc(c(c(c1c2cc(c(c(c2Cl)Cl)Cl)Cl)Cl)Cl)Cl	1	13.3
SFI132	Heptachlorobiphenyl, 2,2',3,4,4',5,5'- (PCB 180)	35065-29-3	c2c(c1cc(c(c(c1Cl)Cl)Cl)Cl)c(cc(c2Cl)Cl)Cl	1	1.33
SFI133	Heptachlorobiphenyl, 2,3,3',4,4',5,5'- (PCB 189)	39635-31-9	c1c(cc(c(c1Cl)Cl)Cl)c2cc(c(c(c2Cl)Cl)Cl)Cl	1	3.99
SFI134	Heptachlorodibenzofuran, 1,2,3,4,6,7,8-	67562-39-4	o2c1c(cc(c(c1Cl)Cl)Cl)c3c2c(c(c(c3Cl)Cl)Cl)Cl	1	1330
SFI135	Hexachlorobenzene	118-74-1	c1(c(c(c(c(c1Cl)Cl)Cl)Cl)Cl)Cl	1	1.61
SFI136	Hexachlorobiphenyl, 2,3',4,4',5,5'- (PCB 167)	52663-72-6	c1c(cc(c(c1Cl)Cl)Cl)c2cc(c(cc2Cl)Cl)Cl	1	3.99
SFI137	Hexachlorobiphenyl, 2,3,3',4,4',5'- (PCB 157)	69782-90-7	c1cc(c(c(c1c2cc(c(c(c2)Cl)Cl)Cl)Cl)Cl)Cl	1	3.99
SFI138	Hexachlorobiphenyl, 2,3,3',4,4',5- (PCB 156)	38380-08-4	c1cc(c(cc1c2cc(c(c(c2Cl)Cl)Cl)Cl)Cl)Cl	1	3.99
SFI139	Hexachlorobiphenyl, 3,3',4,4',5,5'- (PCB 169)	32774-16-6	c1c(cc(c(c1Cl)Cl)Cl)c2cc(c(c(c2)Cl)Cl)Cl	1	3990
SFI140	Hexachlorobutadiene	87-68-3	C(C(=C(Cl)Cl)Cl)(=C(Cl)Cl)Cl	1	0.077
SFI141	Hexachlorocyclohexane, Alpha-	319-84-6	C1(C(C(C(C(C1Cl)Cl)Cl)Cl)Cl)Cl	1	6.3
SFI142	Hexachlorodibenzo-p-dioxin, 1,2,3,4,7,8-	39227-28-6	O1c3cc(c(cc3(Oc2c1c(c(c(c2Cl)Cl)Cl)Cl))Cl)Cl	1	13300
SFI143	Hexachlorodibenzofuran, 1,2,3,4,7,8-	70648-26-9	o2c1cc(c(cc1c3c2c(c(c(c3Cl)Cl)Cl)Cl)Cl)Cl	1	13300
SFI144	Hexachloroethane	67-72-1	C(C(Cl)(Cl)Cl)(Cl)(Cl)Cl	1	0.0385
SFI145	HpCDF, 1,2,3,4,7,8,9-	55673-89-7	o2c1cc(c(c(c1c3c2c(c(c(c3Cl)Cl)Cl)Cl)Cl)Cl)Cl	1	1330
SFI146	HxCDD, 1,2,3,6,7,8-	57653-85-7	O1c3cc(c(c(c3(Oc2cc(c(c(c12)Cl)Cl)Cl))Cl)Cl)Cl	1	13300
SFI147	HxCDD, 1,2,3,7,8,9-	19408-74-3	O1c3cc(c(c(c3(Oc2c1cc(c(c2Cl)Cl)Cl))Cl)Cl)Cl	1	13300
SFI148	HxCDF, 1,2,3,6,7,8-	57117-44-9	o2c1cc(c(c(c1c3cc(c(c(c23)Cl)Cl)Cl)Cl)Cl)Cl	1	13300
SFI149	HxCDF, 1,2,3,7,8,9-	72918-21-9	o2c1cc(c(c(c1c3c2cc(c(c3Cl)Cl)Cl)Cl)Cl)Cl	1	13300
SFI150	HxCDF, 2,3,4,6,7,8-	60851-34-5	o2c1c(cc(c(c1Cl)Cl)Cl)c3cc(c(c(c23)Cl)Cl)Cl	1	13300
SFI151	HxCDF, 2,3,7,8-	55684-94-1	o2c1ccc(c(c1c3c2c(c(c(c3Cl)Cl)Cl)Cl)Cl)Cl	1	13300
SFI152	IQ (2-Amino-3-methylimidazo-[4,5-f]quinoline)	76180-96-6	n1cccc3c1ccc2c3(nc(N)n2C)	1	1.4
SFI153	Imidazolidinone, 1-[(5-Nitrofurfurylidene)-amino]-2-	555-84-0	O=C(N)N(N=Cc1oc(cc1)[N+](=O)[O-])C	1	1.785
SFI154	Indeno[1,2,3-cd]pyrene	193-39-5	c1ccc2c(c1)c3ccc4ccc5cccc6cc2c3c4c56	1	0.385
SFI155	Lasiocarpine	303-34-4	O=C(OC2CCN1CC=C(COC(=O)C(O)(C(OC)C)C(O)(C)C)C12)C(=CC)C	1	7.7
SFI156	Me-A-alpha-C (2-Amino-3-methyl-9H-pyrido[2,3-b]indole)	68006-83-7	n1c(N)c(cc3c1[nH]c2ccccc23)C	1	1.19
SFI157	Melphalan	3223-07-2	O=C(O)C(N)Cc1ccc(cc1)N(CCCl)CCCl	1	129.5
SFI158	Methoxy-5-nitroaniline, 2-	99-59-2	O=[N+]([O-])c1ccc(OC)c(N)c1	1	0.049
SFI159	Methyl Hydrazine	60-34-4	NNC	1	3.5
SFI160	Methyl methanesulfonate	66-27-3	O=S(=O)(OC)C	1	0.098
SFI161	Methyl tert-Butyl Ether (MTBE)	1634-04-4	O(C)C(C)(C)C	1	0.00091
SFI162	Methyl-1-nitroanthraquinone, 2-	129-15-7	O=C2c3ccccc3(C(=O)c1c2(ccc(c1[N+](=O)[O-])C))	1	4.2
SFI163	Methyl-N-nitro-N-nitrosoguanidine, N-	70-25-7	O=NN(C(=N[N+](=O)[O-])N)C	1	8.4
SFI164	Methylanthraquinone, 1-Amino-2-	82-28-0	O=C1c3ccccc3(C(=O)c2c(N)c(ccc12)C)	1	0.1505
SFI165	Methylcholanthrene, 3-	56-49-5	c1ccc5c(c1)ccc3c5(cc2ccc(c4c2c3CC4)C)	1	22.05
SFI166	Methylchrysene, 5-	3697-24-3	c1ccc2c(c1)ccc3c4ccccc4(cc(c23)C)	1	3.85
SFI167	Methylene Chloride	75-09-2	C(Cl)Cl	1	3.5e-05
SFI168	Methylene bis(2-methylaniline), 4,4-	838-88-0	Nc1ccc(cc1C)Cc2ccc(N)c(c2)C	1	0.91
SFI169	Methylene-bis(2-chloroaniline), 4,4'-	101-14-4	Nc1ccc(cc1Cl)Cc2ccc(N)c(c2)Cl	1	1.505
SFI170	Methylene-bis(N,N-dimethyl) Aniline, 4,4'-	101-61-1	c1cc(ccc1N(C)C)Cc2ccc(cc2)N(C)C	1	0.0455
SFI171	Methylenebisbenzenamine, 4,4'-	101-77-9	Nc1ccc(cc1)Cc2ccc(N)cc2	1	1.61
SFI172	Methylthiouracil	56-04-2	O=C1C=C(NC(N1)=S)C	1	0.385
SFI173	Michler's ketone	90-94-8	O=C(c1ccc(cc1)N(C)C)c2ccc(cc2)N(C)C	1	0.875
SFI174	Mirex	2385-85-5	C13(C4(C2(C5(C(C1(C2(Cl)Cl)Cl)(C3(C(C45Cl)(Cl)Cl)Cl)Cl)Cl)Cl)Cl)Cl	1	17.85
SFI175	Mitomycin C	50-07-7	O=C(OCC4C=1C(=O)C(N)=C(C(=O)C=1N3CC2NC2C34(OC))C)N	1	8050
SFI176	Monocrotaline	315-22-0	O=C1OC3CCN2CC=C(COC(=O)C(O)(C)C(O)(C)C1C)C23	1	10.15
SFI177	Naphthalene	91-20-3	c1ccc2ccccc2(c1)	1	0.119
SFI178	Nitrilotriacetic acid	139-13-9	O=C(O)CN(CC(=O)O)CC(=O)O	1	0.00525
SFI179	Nitroacenaphthene, 5-	602-87-9	O=[N+]([O-])c3ccc2c1c3(cccc1CC2)	1	0.1295
SFI180	Nitrobenzene	98-95-3	O=[N+]([O-])c1ccccc1	1	0.14
SFI181	Nitrochrysene, 6-	7496-02-8	O=[N+]([O-])c2cc3c4ccccc4(ccc3(c1ccccc12))	1	38.5
SFI182	Nitrofen (technical grade)	1836-75-5	O=[N+]([O-])c2ccc(Oc1ccc(cc1Cl)Cl)cc2	1	0.0805
SFI183	Nitrofluorene, 2-	607-57-8	O=[N+]([O-])c2ccc3c1ccccc1Cc3(c2)	1	0.0385
SFI184	Nitrofurazone	59-87-0	O=C(N)NN=Cc1oc(cc1)[N+](=O)[O-]	1	1.295
SFI185	Nitromethane	75-52-5	O=[N+]([O-])C	1	0.0308
SFI186	Nitropropane, 2-	79-46-9	O=[N+]([O-])C(C)C	1	9.45
SFI187	Nitropyrene, 1-	5522-43-0	O=[N+]([O-])c4ccc1ccc2cccc3ccc4(c1c23)	1	0.385
SFI188	Nitropyrene, 4-	57835-92-4	O=[N+]([O-])c4cc3cccc2ccc1cccc4(c1c23)	1	0.385
SFI189	Nitroso-N-ethylurea, N-	759-73-9	O=NN(C(=O)N)CC	1	26.95
SFI190	Nitroso-N-methylurea, N-	684-93-5	O=NN(C(=O)N)C	1	119
SFI191	Nitroso-N-methylurethane, N-	615-53-2	O=NN(C(=O)OCC)C	1	108.5
SFI192	Nitroso-di-N-butylamine, N-	924-16-3	O=NN(CCCC)CCCC	1	5.6
SFI193	Nitroso-di-N-propylamine, N-	621-64-7	O=NN(CCC)CCC	1	7
SFI194	Nitrosodiethanolamine, N-	1116-54-7	O=NN(CCO)CCO	1	2.8
SFI195	Nitrosodiethylamine, N-	55-18-5	O=NN(CC)CC	1	150.5
SFI196	Nitrosodimethylamine, N-	62-75-9	O=NN(C)C	1	49
SFI197	Nitrosodiphenylamine, N-	86-30-6	O=NN(c1ccccc1)c2ccccc2	1	0.0091
SFI198	Nitrosodiphenylamine, p-	156-10-5	O=Nc1ccc(cc1)Nc2ccccc2	1	0.02205
SFI199	Nitrosomethylethylamine, N-	10595-95-6	O=NN(C)CC	1	22.05
SFI200	Nitrosomorpholine [N-]	59-89-2	O=NN1CCOCC1	1	6.65
SFI201	Nitrosonornicotine, N-	16543-55-8	O=NN2CCCC2(c1cnccc1)	1	1.4
SFI202	Nitrosopiperidine [N-]	100-75-4	O=NN1CCCCC1	1	9.45
SFI203	Nitrosopyrrolidine, N-	930-55-2	O=NN1CCCC1	1	2.135
SFI204	OCDD	3268-87-9	O1c3c(Oc2c1c(c(c(c2Cl)Cl)Cl)Cl)c(c(c(c3Cl)Cl)Cl)Cl	1	39.9
SFI205	OCDF	39001-02-0	o1c3c(c2c1c(c(c(c2Cl)Cl)Cl)Cl)c(c(c(c3Cl)Cl)Cl)Cl	1	39.9
SFI206	Oxadiazole, trans-2[(Dimethylamino)-methylimino]-5-[2-(5-nitro-2-furyl)-vinyl]-1,3,4-	55738-54-0	O=[N+]([O-])c2oc(C=Cc1nnc(N=CN(C)C)o1)cc2	1	0.455
SFI207	PeCDD, 2,3,7,8-	36088-22-9	O1c3cccc(c3(Oc2c1c(c(c(c2Cl)Cl)Cl)Cl))Cl	1	133000
SFI208	PeCDF, 1,2,3,7,8-	57117-41-6	o2c1cc(c(cc1c3c2cc(c(c3Cl)Cl)Cl)Cl)Cl	1	3990
SFI209	PeCDF, 2,3,4,7,8-	57117-31-4	o2c1cc(c(cc1c3cc(c(c(c23)Cl)Cl)Cl)Cl)Cl	1	39900
SFI210	Pentachlorobiphenyl, 2',3,4,4',5- (PCB 123)	65510-44-3	c1cc(cc(c1c2cc(c(c(c2)Cl)Cl)Cl)Cl)Cl	1	3.99
SFI211	Pentachlorobiphenyl, 2,3',4,4',5- (PCB 118)	31508-00-6	c1cc(c(cc1c2cc(c(cc2Cl)Cl)Cl)Cl)Cl	1	3.99
SFI212	Pentachlorobiphenyl, 2,3,3',4,4'- (PCB 105)	32598-14-4	c1cc(c(cc1c2ccc(c(c2Cl)Cl)Cl)Cl)Cl	1	3.99
SFI213	Pentachlorobiphenyl, 2,3,4,4',5- (PCB 114)	74472-37-0	c1cc(ccc1c2cc(c(c(c2Cl)Cl)Cl)Cl)Cl	1	3.99
SFI214	Pentachlorobiphenyl, 3,3',4,4',5- (PCB 126)	57465-28-8	c1cc(c(cc1c2cc(c(c(c2)Cl)Cl)Cl)Cl)Cl	1	13300
SFI215	Pentachlorodibenzo-p-dioxin, 1,2,3,7,8-	40321-76-4	O1c3cc(c(cc3(Oc2c1cc(c(c2Cl)Cl)Cl))Cl)Cl	1	133000
SFI216	Pentachlorophenol	87-86-5	Oc1c(c(c(c(c1Cl)Cl)Cl)Cl)Cl	1	0.01785
SFI217	Phenacetin	62-44-2	O=C(Nc1ccc(OCC)cc1)C	1	0.002205
SFI218	Phenazopyridine	94-78-0	N(=Nc1ccc(nc1(N))N)c2ccccc2	1	0.1715
SFI219	Phenesterin	3546-10-9	O=C(OC4CC3=CCC1C(CCC2(C)(C(CCC12)C(C)CCCC(C)C))C3(C)CC4)Cc5ccc(cc5)N(CCCl)CCCl	1	150.5
SFI220	Phenobarbital	50-06-6	O=C2NC(=O)C(c1ccccc1)(C(=O)N2)CC	1	0.455
SFI221	Phenoxybenzamine	59-96-1	O(c1ccccc1)CC(N(Cc2ccccc2)CCCl)C	1	3.115
SFI222	Polybrominated Biphenyls	59536-65-1	c1cc(c(c(c1c2cc(c(c(c2)Br)Br)Br)Br)Br)Br	1	30.1
SFI223	Ponceau 3R	3564-09-8	O=C2C(=NNc1cc(c(cc1C)C)C)c3ccc(cc3(C=C2S(=O)(=O)O))S(=O)(=O)O	1	0.0161
SFI224	Ponceau MX (D and C Red No.5)	3761-53-3	O=C2C(=NNc1ccc(cc1C)C)c3cc(ccc3(C=C2S(=O)(=O)O))S(=O)(=O)O	1	0.00455
SFI225	Procarbazine	671-16-9	O=C(NC(C)C)c1ccc(cc1)CNNC	1	14
SFI226	Propane sultone, 1,3-	1120-71-4	O=S1(=O)(OCCC1)	1	2.415
SFI227	Propiolactone, beta-	57-57-8	O=C1OCC1	1	14
SFI228	Propylene Oxide	75-56-9	O1CC1C	1	0.01295
SFI229	Propylthiouracil	51-52-5	O=C1C=C(NC(N1)=S)CCC	1	1.015
SFI230	Pyrido(2,3-b)indole, 2-Amino-9H-	26148-68-5	n1c(N)ccc3c1[nH]c2ccccc23	1	0.399
SFI231	Reserpine	50-55-5	O=C(OC3CC4CN2CCc1c5ccc(OC)cc5([nH]c1C2CC4(C(C(=O)OC)C3(OC))))c6cc(OC)c(OC)c(OC)c6	1	10.85
SFI232	Safrole	94-59-7	O1c2ccc(cc2(OC1))CC=C	1	0.2205
SFI233	Sterigmatocystin	10048-13-2	O=C1c5c(O)cccc5(Oc3c1c(OC)cc2OC4OC=CC4(c23))	1	35
SFI234	Streptozotocin	18883-66-4	O=NN(C(=O)NC1C(O)OC(CO)C(O)C1(O))C	1	108.5
SFI235	Styrene oxide	96-09-3	O1CC1c2ccccc2	1	0.161
SFI236	Sulfallate	95-06-7	C=C(CSC(N(CC)CC)=S)Cl	1	0.189
SFI237	Sulfurous acid, 2-chloroethyl 2-[4-(1,1-dimethylethyl)phenoxy]-1-methylethyl ester	140-57-8	O=S(OCCCl)OC(C)COc1ccc(cc1)C(C)(C)C	1	0.02485
SFI238	TCDD, 2,3,7,8-	1746-01-6	O1c3cc(c(cc3(Oc2cc(c(cc12)Cl)Cl))Cl)Cl	1	133000
SFI239	TCDF, 2,3,7,8-	51207-31-9	o2c1cc(c(cc1c3cc(c(cc23)Cl)Cl)Cl)Cl	1	13300
SFI240	Tetrachlorobiphenyl, 3,3',4,4'- (PCB 77)	32598-13-3	c1cc(c(cc1c2ccc(c(c2)Cl)Cl)Cl)Cl	1	13.3
SFI241	Tetrachlorobiphenyl, 3,4,4',5- (PCB 81)	70362-50-4	c1cc(ccc1c2cc(c(c(c2)Cl)Cl)Cl)Cl	1	39.9
SFI242	Tetrachloroethane, 1,1,1,2-	630-20-6	C(C(Cl)(Cl)Cl)Cl	1	0.0259
SFI243	Tetrachloroethane, 1,1,2,2-	79-34-5	C(C(Cl)Cl)(Cl)Cl	1	0.203
SFI244	Tetrachloroethylene	127-18-4	C(=C(Cl)Cl)(Cl)Cl	1	0.00091
SFI245	Thiazole, 2-(2-Formylhydrazino)-4-(5-nitro-2-furyl)	3570-75-0	O=CNNc1nc(cs1)c2oc(cc2)[N+](=O)[O-]	1	2.31
SFI246	Thioacetamide	62-55-5	NC(C)=S	1	5.95
SFI247	Thiodianiline, 4,4-	139-65-1	Nc1ccc(cc1)Sc2ccc(N)cc2	1	15.05
SFI248	Thiourea	62-56-6	NC(N)=S	1	0.0735
SFI249	Toluene-2,4-diamine	95-80-7	Nc1ccc(c(N)c1)C	1	3.85
SFI250	Toluene-2,4-diisocyanate	584-84-9	O=C=Nc1ccc(c(N=C=O)c1)C	1	0.0385
SFI251	Toluene-2,6-diisocyanate	91-08-7	O=C=Nc1cccc(N=C=O)c1C	1	0.0385
SFI252	Toluidine, o- (Methylaniline, 2-)	95-53-4	Nc1ccccc1C	1	0.1785
SFI253	Toxaphene	8001-35-2	C=C1C(CCl)(CCl)C2(C(C(C1(C2(Cl)Cl)Cl)Cl)Cl)Cl	1	1.12
SFI254	Trichloroethane, 1,1,2-	79-00-5	C(C(Cl)Cl)Cl	1	0.056
SFI255	Trichloroethylene	79-01-6	C(=C(Cl)Cl)Cl	1	0.01435
SFI256	Trichlorophenol, 2,4,6-	88-06-2	Oc1c(cc(cc1Cl)Cl)Cl	1	0.01085
SFI257	Tris(2,3-dibromopropyl)phosphate	126-72-7	O=P(OCC(CBr)Br)(OCC(CBr)Br)OCC(CBr)Br	1	2.31
SFI258	Tris-(1-aziridinyl)phosphine sulfide	52-24-4	N1(CC1)P(N2CC2)(N3CC3)=S	1	11.9
SFI259	Trp-P-1 (Tryptophan-P-1)	62450-06-0	n2c(N)c(c3[nH]c1ccccc1c3(c2C))C	1	25.9
SFI260	Trp-P-2 (Tryptophan-P-2)	62450-07-1	n2c(N)cc3[nH]c1ccccc1c3(c2C)	1	3.185
SFI261	Urethane	51-79-6	O=C(OCC)N	1	1.015
SFI262	Vinyl Bromide	593-60-2	C=CBr	1	0.112
SFI263	Vinyl Chloride	75-01-4	C=CCl	1	0.0154
SFI264	Acenaphthene	83-32-9	c2cc1cccc3c1c(c2)CC3	0
SFI265	Acephate	30560-19-1	O=C(NP(=O)(OC)SC)C	0
SFI266	Acetochlor	34256-82-1	O=C(N(c1c(cccc1CC)C)COCC)CCl	0
SFI267	Acetone	67-64-1	O=C(C)C	0
SFI268	Acetone Cyanohydrin	75-86-5	N#CC(O)(C)C	0
SFI269	Acetonitrile	75-05-8	N#CC	0
SFI270	Acetophenone	98-86-2	O=C(c1ccccc1)C	0
SFI271	Acrolein	107-02-8	O=CC=C	0
SFI272	Acrylic Acid	79-10-7	O=C(O)C=C	0
SFI273	Adiponitrile	111-69-3	N#CCCCCC#N	0
SFI274	Alachlor	15972-60-8	O=C(N(c1c(cccc1CC)CC)COC)CCl	0
SFI275	Aldicarb	116-06-3	O=C(ON=CC(C)(C)SC)NC	0
SFI276	Aldicarb Sulfone	1646-88-4	O=C(ON=CC(C)(C)S(=O)(=O)C)NC	0
SFI277	Allyl Alcohol	107-18-6	OCC=C	0
SFI278	Ametryn	834-12-8	n1c(nc(nc1NC(C)C)SC)NCC	0
SFI279	Aminophenol, m-	591-27-5	Oc1cccc(N)c1	0
SFI280	Aminophenol, p-	123-30-8	Oc1ccc(N)cc1	0
SFI281	Aminopyridine, 4-	504-24-5	n1ccc(N)cc1	0
SFI282	Amitraz	33089-61-1	N(=CN(C=Nc1ccc(cc1C)C)C)c2ccc(cc2C)C	0
SFI283	Amyl Alcohol, tert-	75-85-4	OC(C)(C)CC	0
SFI284	Anthracene	120-12-7	c1ccc2cc3ccccc3(cc2(c1))	0
SFI285	Anthraquinone, 9,10-	84-65-1	O=C1c3ccccc3(C(=O)c2ccccc12)	0
SFI286	Aroclor 5460	11126-42-4	c3c(c2cc(c(c1cc(c(c(c1)Cl)Cl)Cl)c(c2Cl)Cl)Cl)c(c(cc3Cl)Cl)Cl	0
SFI287	Asulam	3337-71-1	O=C(OC)NS(=O)(=O)c1ccc(N)cc1	0
SFI288	Atrazine	1912-24-9	n1c(nc(nc1NC(C)C)Cl)NCC	0
SFI289	Avermectin B1	65195-55-3	C1=2[C@@]3([C@H](OC1)[C@@H](C(C)=C[C@H]3C(O[C@@H]1C[C@]3(O[C@@H](C1)CC=C([C@H]([C@H](C=CC2)C)O[C@H]1C[C@@H]([C@@H](O[C@H]2C[C@@H]([C@@H](O)[C@@H](O2)C)OC)[C@@H](O1)C)OC)C)O[C@@H]([C@@H](C)C=C3)[C@H](CC)C)=O)O)O	0
SFI290	Azinphos-methyl	86-50-0	O=C1c2ccccc2(N=NN1CSP(OC)(OC)=S)	0
SFI291	Azodicarbonamide	123-77-3	O=C(N=NC(=O)N)N	0
SFI292	Benfluralin	1861-40-1	O=[N+]([O-])c1cc(cc(c1N(CC)CCCC)[N+](=O)[O-])C(F)(F)F	0
SFI293	Benomyl	17804-35-2	O=C(OC)Nc2nc1ccccc1n2(C(=O)NCCCC)	0
SFI294	Bensulfuron-methyl	83055-99-6	O=C(OC)c1ccccc1CS(=O)(=O)NC(=O)Nc2nc(OC)cc(n2)OC	0
SFI295	Bentazon	25057-89-0	O=C1c2ccccc2(NS(=O)(=O)N1C(C)C)	0
SFI296	Benzaldehyde	100-52-7	O=Cc1ccccc1	0
SFI297	Benzamide, N,N-diethyl-3-methyl (DEET)	134-62-3	O=C(c1cccc(c1)C)N(CC)CC	0
SFI298	Benzenethiol	108-98-5	c1ccc(cc1)S	0
SFI299	Benzoic Acid	65-85-0	O=C(O)c1ccccc1	0
SFI300	Benzotrichloride	98-07-7	c1ccc(cc1)C(Cl)(Cl)Cl	0
SFI301	Benzyl Alcohol	100-51-6	OCc1ccccc1	0
SFI302	Bifenox	42576-02-3	O=C(OC)c2cc(Oc1ccc(cc1Cl)Cl)ccc2[N+](=O)[O-]	0
SFI303	Biphenthrin	82657-04-3	O=C(OCc2cccc(c1ccccc1)c2C)C3C(C=C(C(F)(F)F)Cl)C3(C)(C)	0
SFI304	Biphenyl, 1,1'-	92-52-4	c1ccc(cc1)c2ccccc2	0
SFI305	Bis(2-chloroethoxy)methane	111-91-1	O(COCCCl)CCCl	0
SFI306	Bisphenol A	80-05-7	Oc1ccc(cc1)C(c2ccc(O)cc2)(C)C	0
SFI307	Bromobenzene	108-86-1	c1ccc(cc1)Br	0
SFI308	Bromochloromethane	74-97-5	C(Cl)Br	0
SFI309	Bromomethane	74-83-9	CBr	0
SFI310	Bromophos	2104-96-3	O(c1cc(c(cc1Cl)Br)Cl)P(OC)(OC)=S	0
SFI311	Bromopropane, 1-	106-94-5	CCCBr	0
SFI312	Bromoxynil	1689-84-5	N#Cc1cc(c(O)c(c1)Br)Br	0
SFI313	Bromoxynil Octanoate	1689-99-2	N#Cc1cc(c(OC(=O)CCCCCCC)c(c1)Br)Br	0
SFI314	Butanol, N-	71-36-3	OCCCC	0
SFI315	Butyl Benzyl Phthalate	85-68-7	O=C(OCc1ccccc1)c2ccccc2(C(=O)OCCCC)	0
SFI316	Butyl alcohol, sec-	78-92-2	OC(C)CC	0
SFI317	Butylate	2008-41-5	O=C(N(CC(C)C)CC(C)C)SCC	0
SFI318	Butylated hydroxytoluene	128-37-0	Oc1c(cc(cc1C(C)(C)C)C)C(C)(C)C	0
SFI319	Butylbenzene, n-	104-51-8	c1ccc(cc1)CCCC	0
SFI320	Butylbenzene, sec-	135-98-8	c1ccc(cc1)C(C)CC	0
SFI321	Butylbenzene, tert-	98-06-6	c1ccc(cc1)C(C)(C)C	0
SFI322	Butylphthalyl Butylglycolate	85-70-1	O=C(OCC(=O)OCCCC)c1ccccc1(C(=O)OCCCC)	0
SFI323	Cacodylic Acid	75-60-5	O=[As](O)(C)C	0
SFI324	Caprolactam	105-60-2	O=C1NCCCCC1	0
SFI325	Carbaryl	63-25-2	O=C(Oc1cccc2ccccc12)NC	0
SFI326	Carbazole	86-74-8	c1ccc3c(c1)[nH]c2ccccc23	0
SFI327	Carbofuran	1563-66-2	O=C(Oc2cccc1c2(OC(C)(C)C1))NC	0
SFI328	Carbon Disulfide	75-15-0	C(=S)=S	0
SFI329	Carbon Monoxide	630-08-0	[C-]#[O+]	0
SFI330	Carbonyl Sulfide	463-58-1	O=C=S	0
SFI331	Carbosulfan	55285-14-8	O=C(Oc2cccc1c2(OC(C)(C)C1))N(C)SN(CCCC)CCCC	0
SFI332	Carboxin	5234-68-4	O=C(Nc1ccccc1)C2=C(OCCS2)C	0
SFI333	Chloral	75-87-6	O=CC(Cl)(Cl)Cl	0
SFI334	Chloral Hydrate	302-17-0	OC(O)C(Cl)(Cl)Cl	0
SFI335	Chloramben	133-90-4	O=C(O)c1cc(cc(N)c1Cl)Cl	0
SFI336	Chloranil	118-75-2	O=C1C(=C(C(=O)C(=C1Cl)Cl)Cl)Cl	0
SFI337	Chlorfenvinphos	470-90-6	O=P(OC(=CCl)c1ccc(cc1Cl)Cl)(OCC)OCC	0
SFI338	Chlorimuron, Ethyl-	90982-32-4	O=C(OCC)c1ccccc1S(=O)(=O)NC(=O)Nc2nc(OC)cc(n2)Cl	0
SFI339	Chloro-1,1-difluoroethane, 1-	75-68-3	FC(F)(C)Cl	0
SFI340	Chloroacetaldehyde, 2-	107-20-0	O=CCCl	0
SFI341	Chloroacetic Acid	79-11-8	O=C(O)CCl	0
SFI342	Chloroacetophenone, 2-	532-27-4	O=C(c1ccccc1)CCl	0
SFI343	Chloroaniline, p-	106-47-8	Nc1ccc(cc1)Cl	0
SFI344	Chlorobenzene	108-90-7	c1ccc(cc1)Cl	0
SFI345	Chlorobenzoic Acid, p-	74-11-3	O=C(O)c1ccc(cc1)Cl	0
SFI346	Chlorobenzotrifluoride, 3-nitro-4-	121-17-5	O=[N+]([O-])c1cc(ccc1Cl)C(F)(F)F	0
SFI347	Chlorobenzotrifluoride, 4-	98-56-6	FC(F)(F)c1ccc(cc1)Cl	0
SFI348	Chlorobutane, 1-	109-69-3	CCCCCl	0
SFI349	Chlorodifluoromethane	75-45-6	FC(F)Cl	0
SFI350	Chloroethanol, 2-	107-07-3	OCCCl	0
SFI351	Chloronaphthalene, Beta-	91-58-7	c1ccc2cc(ccc2(c1))Cl	0
SFI352	Chloronitrobenzene, o-	88-73-3	O=[N+]([O-])c1ccccc1Cl	0
SFI353	Chloronitrobenzene, p-	100-00-5	O=[N+]([O-])c1ccc(cc1)Cl	0
SFI354	Chlorophenol, 2-	95-57-8	Oc1ccccc1Cl	0
SFI355	Chlorophenol, 4-	106-48-9	Oc1ccc(cc1)Cl	0
SFI356	Chloropicrin	76-06-2	O=[N+]([O-])C(Cl)(Cl)Cl	0
SFI357	Chloropropane, 2-	75-29-6	CC(C)Cl	0
SFI358	Chlorotoluene, o-	95-49-8	c1ccc(c(c1)C)Cl	0
SFI359	Chlorotoluene, p-	106-43-4	c1cc(ccc1C)Cl	0
SFI360	Chlorpropham	101-21-3	O=C(OC(C)C)Nc1cccc(c1)Cl	0
SFI361	Chlorpyrifos	2921-88-2	n1c(OP(OCC)(OCC)=S)c(cc(c1Cl)Cl)Cl	0
SFI362	Chlorpyrifos Methyl	5598-13-0	n1c(OP(OC)(OC)=S)c(cc(c1Cl)Cl)Cl	0
SFI363	Chlorsulfuron	64902-72-3	O=C(Nc1nc(nc(n1)C)OC)NS(=O)(=O)c2ccccc2Cl	0
SFI364	Chlorthal-dimethyl	1861-32-1	O=C(OC)c1c(c(c(C(=O)OC)c(c1Cl)Cl)Cl)Cl	0
SFI365	Clofentezine	74115-24-5	n1nc(nnc1c2ccccc2Cl)c3ccccc3Cl	0
SFI366	Cresol, m-	108-39-4	Oc1cccc(c1)C	0
SFI367	Cresol, o-	95-48-7	Oc1ccccc1C	0
SFI368	Cresol, p-	106-44-5	Oc1ccc(cc1)C	0
SFI369	Cresol, p-chloro-m-	59-50-7	Oc1ccc(c(c1)C)Cl	0
SFI370	Crotonaldehyde, trans-	123-73-9	O=CC=CC	0
SFI371	Cumene	98-82-8	c1ccc(cc1)C(C)C	0
SFI372	Cyanazine	21725-46-2	N#CC(Nc1nc(nc(n1)Cl)NCC)(C)C	0
SFI373	Cyanide (CN-)	57-12-5	[C-]#N	0
SFI374	Cyanogen	460-19-5	N#CC#N	0
SFI375	Cyanogen Bromide	506-68-3	N#CBr	0
SFI376	Cyanogen Chloride	506-77-4	N#CCl	0
SFI377	Cyclohexane	110-82-7	C1CCCCC1	0
SFI378	Cyclohexane, 1,2,3,4,5-pentabromo-6-chloro-	87-84-3	C1(C(C(C(C(C1Br)Br)Br)Br)Br)Cl	0
SFI379	Cyclohexanone	108-94-1	O=C1CCCCC1	0
SFI380	Cyclohexene	110-83-8	C1=CCCCC1	0
SFI381	Cyclohexylamine	108-91-8	NC1CCCCC1	0
SFI382	Cyclopentadiene	542-92-7	C=1C=CCC=1	0
SFI383	Cyfluthrin	68359-37-5	N#CC(OC(=O)C1C(C=C(Cl)Cl)C1(C)(C))c3ccc(F)c(Oc2ccccc2)c3	0
SFI384	Cyhalothrin	68085-85-8	N#CC(OC(=O)C1C(C=C(C(F)(F)F)Cl)C1(C)(C))c3cccc(Oc2ccccc2)c3	0
SFI385	Cypermethrin	52315-07-8	N#CC(OC(=O)C1C(C=C(Cl)Cl)C1(C)(C))c3cccc(Oc2ccccc2)c3	0
SFI386	Cyromazine	66215-27-8	n1c(nc(nc1N)NC2CC2)N	0
SFI387	Dalapon	75-99-0	O=C(O)C(C)(Cl)Cl	0
SFI388	Decabromodiphenyl ether, 2,2',3,3',4,4',5,5',6,6'- (BDE-209)	1163-19-5	O(c1c(c(c(c(c1Br)Br)Br)Br)Br)c2c(c(c(c(c2Br)Br)Br)Br)Br	0
SFI389	Decane	124-18-5	CCCCCCCCCC	0
SFI390	Demeton	8065-48-3	O=P(OCC)(OCC)SCCSCC	0
SFI391	Di(2-ethylhexyl)adipate	103-23-1	O=C(OCC(CC)CCCC)CCCCC(=O)OCC(CC)CCCC	0
SFI392	Diallate	2303-16-4	O=C(N(C(C)C)C(C)C)SCC(=CCl)Cl	0
SFI393	Diazinon	333-41-5	n1c(OP(OCC)(OCC)=S)cc(nc1C(C)C)C	0
SFI394	Dibenzofuran	132-64-9	o2c1ccccc1c3ccccc23	0
SFI395	Dibenzothiophene	132-65-0	c1ccc3c(c1)c2ccccc2s3	0
SFI396	Dibromobenzene, 1,3-	108-36-1	c1cc(cc(c1)Br)Br	0
SFI397	Dibromobenzene, 1,4-	106-37-6	c1cc(ccc1Br)Br	0
SFI398	Dibromochloromethane	124-48-1	C(Cl)(Br)Br	0
SFI399	Dibromomethane (Methylene Bromide)	74-95-3	C(Br)Br	0
SFI400	Dibutyl Phthalate	84-74-2	O=C(OCCCC)c1ccccc1(C(=O)OCCCC)	0
SFI401	Dicamba	1918-00-9	O=C(O)c1c(OC)c(ccc1Cl)Cl	0
SFI402	Dichloroacetic Acid	79-43-6	O=C(O)C(Cl)Cl	0
SFI403	Dichlorobenzene, 1,2-	95-50-1	c1ccc(c(c1)Cl)Cl	0
SFI404	Dichlorobenzene, 1,3-	541-73-1	c1cc(cc(c1)Cl)Cl	0
SFI405	Dichlorobenzophenone, 4,4'-	90-98-2	O=C(c1ccc(cc1)Cl)c2ccc(cc2)Cl	0
SFI406	Dichlorobenzotrifluoride, 3,4-	328-84-7	FC(F)(F)c1ccc(c(c1)Cl)Cl	0
SFI407	Dichlorodifluoromethane	75-71-8	FC(F)(Cl)Cl	0
SFI408	Dichlorodiisopropyl ether, 2,2'-	39638-32-9	O(C(C)(C)Cl)C(C)(C)Cl	0
SFI409	Dichloroethylene, 1,1-	75-35-4	C=C(Cl)Cl	0
SFI410	Dichlorophenol, 2,4-	120-83-2	Oc1ccc(cc1Cl)Cl	0
SFI411	Dichlorophenoxy Acetic Acid, 2,4-	94-75-7	O=C(O)COc1ccc(cc1Cl)Cl	0
SFI412	Dichlorophenoxy)butyric Acid, 4-(2,4-	94-82-6	O=C(O)CCCOc1ccc(cc1Cl)Cl	0
SFI413	Dichloropropane, 1,3-	142-28-9	C(CCl)CCl	0
SFI414	Dichloropropanol, 2,3-	616-23-9	OCC(CCl)Cl	0
SFI415	Dichloropropene, 2,3-	78-88-6	C=C(CCl)Cl	0
SFI416	Dicrotophos	141-66-2	O=C(C=C(OP(=O)(OC)OC)C)N(C)C	0
SFI417	Dicyclopentadiene	77-73-6	C2=CC3C1C=CC(C1)C3(C2)	0
SFI418	Diethanolamine	111-42-2	OCCNCCO	0
SFI419	Diethyl Phthalate	84-66-2	O=C(OCC)c1ccccc1(C(=O)OCC)	0
SFI420	Diethylene Glycol Monobutyl Ether	112-34-5	OCCOCCOCCCC	0
SFI421	Diethylene Glycol Monoethyl Ether	111-90-0	OCCOCCOCC	0
SFI422	Diethylformamide	617-84-5	O=CN(CC)CC	0
SFI423	Difenzoquat	43222-48-6	c1ccc(cc1)c3cc(c2ccccc2)[n+](n3C)C	0
SFI424	Diflubenzuron	35367-38-5	O=C(NC(=O)c1c(F)cccc1(F))Nc2ccc(cc2)Cl	0
SFI425	Difluoroethane, 1,1-	75-37-6	FC(F)C	0
SFI426	Diisopropyl Ether	108-20-3	O(C(C)C)C(C)C	0
SFI427	Diisopropyl Methylphosphonate	1445-75-6	O=P(OC(C)C)(OC(C)C)C	0
SFI428	Dimethipin	55290-64-7	O=S1(=O)(C(=C(C)S(=O)(=O)CC1)C)	0
SFI429	Dimethoate	60-51-5	O=C(NC)CSP(OC)(OC)=S	0
SFI430	Dimethoxybenzidine, 3,3'-	119-90-4	O(c1cc(ccc1(N))c2ccc(N)c(OC)c2)C	0
SFI431	Dimethyl methylphosphonate	756-79-6	O=P(OC)(OC)C	0
SFI432	Dimethylaniline, 2,4-	95-68-1	Nc1ccc(cc1C)C	0
SFI433	Dimethylaniline, N,N-	121-69-7	c1ccc(cc1)N(C)C	0
SFI434	Dimethylbenzidine, 3,3'-	119-93-7	Nc1ccc(cc1C)c2ccc(N)c(c2)C	0
SFI435	Dimethylformamide	68-12-2	O=CN(C)C	0
SFI436	Dimethylphenol, 2,4-	105-67-9	Oc1ccc(cc1C)C	0
SFI437	Dimethylphenol, 2,6-	576-26-1	Oc1c(cccc1C)C	0
SFI438	Dimethylphenol, 3,4-	95-65-8	Oc1ccc(c(c1)C)C	0
SFI439	Dimethylterephthalate	120-61-6	O=C(OC)c1ccc(cc1)C(=O)OC	0
SFI440	Dinitro-o-cresol, 4,6-	534-52-1	O=[N+]([O-])c1cc(c(O)c(c1)C)[N+](=O)[O-]	0
SFI441	Dinitro-o-cyclohexyl Phenol, 4,6-	131-89-5	O=[N+]([O-])c1cc(c(O)c(c1)C2CCCCC2)[N+](=O)[O-]	0
SFI442	Dinitrobenzene, 1,2-	528-29-0	O=[N+]([O-])c1ccccc1[N+](=O)[O-]	0
SFI443	Dinitrobenzene, 1,3-	99-65-0	O=[N+]([O-])c1cccc(c1)[N+](=O)[O-]	0
SFI444	Dinitrobenzene, 1,4-	100-25-4	O=[N+]([O-])c1ccc(cc1)[N+](=O)[O-]	0
SFI445	Dinitrophenol, 2,4-	51-28-5	O=[N+]([O-])c1ccc(O)c(c1)[N+](=O)[O-]	0
SFI446	Dinitrotoluene, 2,3-	602-01-7	O=[N+]([O-])c1cccc(c1[N+](=O)[O-])C	0
SFI447	Dinitrotoluene, 2,5-	619-15-8	O=[N+]([O-])c1ccc(c(c1)C)[N+](=O)[O-]	0
SFI448	Dinitrotoluene, 2,6-	606-20-2	O=[N+]([O-])c1cccc(c1C)[N+](=O)[O-]	0
SFI449	Dinitrotoluene, 2-Amino-4,6-	35572-78-2	O=[N+]([O-])c1cc(N)c(c(c1)[N+](=O)[O-])C	0
SFI450	Dinitrotoluene, 3,4-	610-39-9	O=[N+]([O-])c1ccc(cc1[N+](=O)[O-])C	0
SFI451	Dinitrotoluene, 3,5-	618-85-9	O=[N+]([O-])c1cc(cc(c1)C)[N+](=O)[O-]	0
SFI452	Dinitrotoluene, 4-Amino-2,6-	19406-51-0	O=[N+]([O-])c1cc(N)cc(c1C)[N+](=O)[O-]	0
SFI453	Dinoseb	88-85-7	O=[N+]([O-])c1cc(c(O)c(c1)C(C)CC)[N+](=O)[O-]	0
SFI454	Diphenamid	957-51-7	O=C(N(C)C)C(c1ccccc1)c2ccccc2	0
SFI455	Diphenyl Sulfone	127-63-9	O=S(=O)(c1ccccc1)c2ccccc2	0
SFI456	Diphenylamine	122-39-4	c1ccc(cc1)Nc2ccccc2	0
SFI457	Diquat	85-00-7	c1cc[n+]3c(c1)c2cccc[n+]2CC3	0
SFI458	Disulfoton	298-04-4	O(CC)P(OCC)(=S)SCCSCC	0
SFI459	Dithiane, 1,4-	505-29-3	C1CSCCS1	0
SFI460	Diundecyl Phthalate	3648-20-2	O=C(OCCCCCCCCCCC)c1ccccc1(C(=O)OCCCCCCCCCCC)	0
SFI461	Diuron	330-54-1	O=C(Nc1ccc(c(c1)Cl)Cl)N(C)C	0
SFI462	Dodine	2439-10-3	N(=C(N)N)CCCCCCCCCCCC	0
SFI463	EPTC	759-94-4	O=C(N(CCC)CCC)SCC	0
SFI464	Endosulfan	115-29-7	O=S1OCC2C(CO1)C3(C(=C(C2(C3(Cl)Cl)Cl)Cl)Cl)Cl	0
SFI465	Endosulfan Sulfate	1031-07-8	O=S1(=O)(OCC2C(CO1)C3(C(=C(C2(C3(Cl)Cl)Cl)Cl)Cl)Cl)	0
SFI466	Endothall	145-73-3	O=C(O)C2C1OC(CC1)C2(C(=O)O)	0
SFI467	Epoxybutane, 1,2-	106-88-7	O1CC1CC	0
SFI468	Ethanol, 2-(2-methoxyethoxy)-	111-77-3	OCCOCCOC	0
SFI469	Ethephon	16672-87-0	O=P(O)(O)CCCl	0
SFI470	Ethion	563-12-2	O(CC)P(OCC)(=S)SCSP(OCC)(OCC)=S	0
SFI471	Ethoxyethanol Acetate, 2-	111-15-9	O=C(OCCOCC)C	0
SFI472	Ethoxyethanol, 2-	110-80-5	OCCOCC	0
SFI473	Ethyl Acetate	141-78-6	O=C(OCC)C	0
SFI474	Ethyl Acrylate	140-88-5	O=C(OCC)C=C	0
SFI475	Ethyl Chloride	75-00-3	CCCl	0
SFI476	Ethyl Ether	60-29-7	O(CC)CC	0
SFI477	Ethyl Methacrylate	97-63-2	O=C(OCC)C(=C)C	0
SFI478	Ethyl-p-nitrophenyl Phosphonate	2104-64-5	O=[N+]([O-])c2ccc(OP(OCC)(c1ccccc1)=S)cc2	0
SFI479	Ethylene Cyanohydrin	109-78-4	N#CCCO	0
SFI480	Ethylene Diamine	107-15-3	NCCN	0
SFI481	Ethylene Glycol	107-21-1	OCCO	0
SFI482	Ethylene Glycol Monobutyl Ether	111-76-2	OCCOCCCC	0
SFI483	Ethylphthalyl Ethyl Glycolate	84-72-0	O=C(OCC(=O)OCC)c1ccccc1(C(=O)OCC)	0
SFI484	Fenamiphos	22224-92-6	O=P(Oc1ccc(c(c1)C)SC)(OCC)NC(C)C	0
SFI485	Fenpropathrin	39515-41-8	N#CC(OC(=O)C1C(C)(C)C1(C)(C))c3cccc(Oc2ccccc2)c3	0
SFI486	Fenvalerate	51630-58-1	N#CC(OC(=O)C(c1ccc(cc1)Cl)C(C)C)c3cccc(Oc2ccccc2)c3	0
SFI487	Fluometuron	2164-17-2	O=C(Nc1cccc(c1)C(F)(F)F)N(C)C	0
SFI488	Fluoranthene	206-44-0	c1ccc2c(c1)c4cccc3cccc2c34	0
SFI489	Fluorene	86-73-7	c1ccc3c(c1)c2ccccc2C3	0
SFI490	Fluorobenzene	462-06-6	Fc1ccccc1	0
SFI491	Fluridone	59756-60-4	O=C1C(=CN(C=C1c2cccc(c2)C(F)(F)F)C)c3ccccc3	0
SFI492	Flurprimidol	56425-91-3	FC(F)(F)Oc1ccc(cc1)C(O)(c2cncnc2)C(C)C	0
SFI493	Flusilazole	85509-19-9	Fc1ccc(cc1)[Si](c2ccc(F)cc2)(C)Cn3ncnc3	0
SFI494	Flutolanil	66332-96-5	O=C(Nc1cccc(OC(C)C)c1)c2ccccc2C(F)(F)F	0
SFI495	Fluvalinate	69409-94-5	N#CC(OC(=O)C(Nc1ccc(cc1Cl)C(F)(F)F)C(C)C)c3cccc(Oc2ccccc2)c3	0
SFI496	Folpet	133-07-3	O=C1c2ccccc2(C(=O)N1SC(Cl)(Cl)Cl)	0
SFI497	Fomesafen	72178-02-0	O=C(NS(=O)(=O)C)c2cc(Oc1ccc(cc1Cl)C(F)(F)F)ccc2[N+](=O)[O-]	0
SFI498	Fonofos	944-22-9	O(CC)P(CC)(=S)Sc1ccccc1	0
SFI499	Formic Acid	64-18-6	O=CO	0
SFI500	Furan	110-00-9	o1cccc1	0
SFI501	Furazolidone	67-45-8	O=C2OCCN2(N=Cc1oc(cc1)[N+](=O)[O-])	0
SFI502	Furfural	98-01-1	O=Cc1occc1	0
SFI503	Glufosinate, Ammonium	77182-82-2	O=C(O)C(N)CCP(=O)(O)C	0
SFI504	Glutaraldehyde	111-30-8	O=CCCCC=O	0
SFI505	Glycidyl	765-34-4	O=CC1OC1	0
SFI506	Glyphosate	1071-83-6	O=C(O)CNCP(=O)(O)O	0
SFI507	Guanidine	113-00-8	N=C(N)N	0
SFI508	Haloxyfop, Methyl	69806-40-2	O=C(OC)C(Oc2ccc(Oc1ncc(cc1Cl)C(F)(F)F)cc2)C	0
SFI509	Hexabromobenzene	87-82-1	c1(c(c(c(c(c1Br)Br)Br)Br)Br)Br	0
SFI510	Hexabromodiphenyl ether, 2,2',4,4',5,5'- (BDE-153)	68631-49-2	O(c1cc(c(cc1Br)Br)Br)c2cc(c(cc2Br)Br)Br	0
SFI511	Hexachlorocyclopentadiene	77-47-4	C=1(C(=C(C(C=1Cl)(Cl)Cl)Cl)Cl)Cl	0
SFI512	Hexachlorophene	70-30-4	Oc1c(cc(c(c1Cc2c(O)c(cc(c2Cl)Cl)Cl)Cl)Cl)Cl	0
SFI513	Hexahydro-1,3,5-trinitro-1,3,5-triazine (RDX)	121-82-4	O=[N+]([O-])N1CN([N+](=O)[O-])CN([N+](=O)[O-])C1	0
SFI514	Hexamethylene Diisocyanate, 1,6-	822-06-0	O=C=NCCCCCCN=C=O	0
SFI515	Hexamethylphosphoramide	680-31-9	O=P(N(C)C)(N(C)C)N(C)C	0
SFI516	Hexane, N-	110-54-3	CCCCCC	0
SFI517	Hexanedioic Acid	124-04-9	O=C(O)CCCCC(=O)O	0
SFI518	Hexanone, 2-	591-78-6	O=C(C)CCCC	0
SFI519	Hexazinone	51235-04-2	O=C1N=C(N(C(=O)N1C2CCCCC2)C)N(C)C	0
SFI520	Hexythiazox	78587-05-0	O=C(NC1CCCCC1)N3C(=O)SC(c2ccc(cc2)Cl)C3C	0
SFI521	Hydramethylnon	67485-29-4	FC(F)(F)c3ccc(C=CC(=NNC1=NCC(C)(C)CN1)C=Cc2ccc(cc2)C(F)(F)F)cc3	0
SFI522	Hydrogen Cyanide	74-90-8	N#C	0
SFI523	Hydroquinone	123-31-9	Oc1ccc(O)cc1	0
SFI524	Imazalil	35554-44-0	n1ccn(c1)CC(OCC=C)c2ccc(cc2Cl)Cl	0
SFI525	Imazaquin	81335-37-7	O=C(O)c2cc3ccccc3(nc2(C1=NC(C(=O)N1)(C)C(C)C))	0
SFI526	Imazethapyr	81335-77-5	O=C(O)c2cc(cnc2(C1=NC(C(=O)N1)(C)C(C)C))CC	0
SFI527	Iprodione	36734-19-7	O=C(NC(C)C)N2C(=O)N(c1cc(cc(c1)Cl)Cl)C(=O)C2	0
SFI528	Isobutyl Alcohol	78-83-1	OCC(C)C	0
SFI529	Isophorone	78-59-1	O=C1C=C(C)CC(C)(C)C1	0
SFI530	Isopropalin	33820-53-0	O=[N+]([O-])c1cc(cc(c1N(CCC)CCC)[N+](=O)[O-])C(C)C	0
SFI531	Isopropanol	67-63-0	OC(C)C	0
SFI532	Isopropyl Methyl Phosphonic Acid	1832-54-8	O=P(O)(OC(C)C)C	0
SFI533	Isoxaben	82558-50-7	O=C(Nc1onc(c1)C(C)(CC)CC)c2c(OC)cccc2(OC)	0
SFI534	Lactofen	77501-63-4	O=C(OC(C(=O)OCC)C)c2cc(Oc1ccc(cc1Cl)C(F)(F)F)ccc2[N+](=O)[O-]	0
SFI535	Lewisite	541-25-3	C(=C[As](Cl)Cl)Cl	0
SFI536	Linuron	330-55-2	O=C(Nc1ccc(c(c1)Cl)Cl)N(OC)C	0
SFI537	MCPA	94-74-6	O=C(O)COc1ccc(cc1C)Cl	0
SFI538	MCPB	94-81-5	O=C(O)CCCOc1ccc(cc1C)Cl	0
SFI539	MCPP	93-65-2	O=C(O)C(Oc1ccc(cc1C)Cl)C	0
SFI540	Malathion	121-75-5	O=C(OCC)CC(C(=O)OCC)SP(OC)(OC)=S	0
SFI541	Maleic Anhydride	108-31-6	O=C1OC(=O)C=C1	0
SFI542	Maleic Hydrazide	123-33-1	O=C1C=CC(=O)NN1	0
SFI543	Malononitrile	109-77-3	N#CCC#N	0
SFI544	Mephosfolan	950-10-7	O=P(N=C1SCC(C)S1)(OCC)OCC	0
SFI545	Mepiquat Chloride	24307-26-4	C[N+]1(C)(CCCCC1)	0
SFI546	Merphos	150-50-5	CCCCSP(SCCCC)SCCCC	0
SFI547	Merphos Oxide	78-48-8	O=P(SCCCC)(SCCCC)SCCCC	0
SFI548	Metalaxyl	57837-19-1	O=C(OC)C(N(C(=O)COC)c1c(cccc1C)C)C	0
SFI549	Methacrylonitrile	126-98-7	N#CC(=C)C	0
SFI550	Methamidophos	10265-92-6	O=P(OC)(N)SC	0
SFI551	Methanol	67-56-1	OC	0
SFI552	Methidathion	950-37-8	O=C1N(N=C(OC)S1)CSP(OC)(OC)=S	0
SFI553	Methomyl	16752-77-5	O=C(ON=C(C)SC)NC	0
SFI554	Methoxychlor	72-43-5	O(c1ccc(cc1)C(c2ccc(OC)cc2)C(Cl)(Cl)Cl)C	0
SFI555	Methoxyethanol Acetate, 2-	110-49-6	O=C(OCCOC)C	0
SFI556	Methoxyethanol, 2-	109-86-4	OCCOC	0
SFI557	Methyl Acetate	79-20-9	O=C(OC)C	0
SFI558	Methyl Acrylate	96-33-3	O=C(OC)C=C	0
SFI559	Methyl Ethyl Ketone (2-Butanone)	78-93-3	O=C(C)CC	0
SFI560	Methyl Isobutyl Ketone (4-methyl-2-pentanone)	108-10-1	O=C(C)CC(C)C	0
SFI561	Methyl Isocyanate	624-83-9	O=C=NC	0
SFI562	Methyl Methacrylate	80-62-6	O=C(OC)C(=C)C	0
SFI563	Methyl Parathion	298-00-0	O=[N+]([O-])c1ccc(OP(OC)(OC)=S)cc1	0
SFI564	Methyl Phosphonic Acid	993-13-5	O=P(O)(O)C	0
SFI565	Methyl-5-Nitroaniline, 2-	99-55-8	O=[N+]([O-])c1ccc(c(N)c1)C	0
SFI566	Methylarsonic acid	124-58-3	O=[As](O)(O)C	0
SFI567	Methylcyclohexane	108-87-2	CC1CCCCC1	0
SFI568	Methylcyclopentane	96-37-7	CC1CCCC1	0
SFI569	Methylenediphenyl Diisocyanate	101-68-8	O=C=Nc1ccc(cc1)Cc2ccc(N=C=O)cc2	0
SFI570	Methylnaphthalene, 1-	90-12-0	c1ccc2c(c1)cccc2C	0
SFI571	Methylnaphthalene, 2-	91-57-6	c1ccc2cc(ccc2(c1))C	0
SFI572	Methylstyrene, Alpha-	98-83-9	C=C(c1ccccc1)C	0
SFI573	Metolachlor	51218-45-2	O=C(N(c1c(cccc1CC)C)C(C)COC)CCl	0
SFI574	Metribuzin	21087-64-9	O=C1C(=NN=C(N1(N))SC)C(C)(C)C	0
SFI575	Metsulfuron-methyl	74223-64-6	O=C(OC)c1ccccc1S(=O)(=O)NC(=O)Nc2nc(nc(n2)C)OC	0
SFI576	Molinate	2212-67-1	O=C(N1CCCCCC1)SCC	0
SFI577	Monomethylaniline	100-61-8	c1ccc(cc1)NC	0
SFI578	Myclobutanil	88671-89-0	N#CC(c1ccc(cc1)Cl)(Cn2ncnc2)CCCC	0
SFI579	N,N'-Diphenyl-1,4-benzenediamine	74-31-7	c1ccc(cc1)Nc2ccc(cc2)Nc3ccccc3	0
SFI580	Naled	300-76-5	O=P(OC)(OC)OC(C(Cl)(Cl)Br)Br	0
SFI581	Naphthylamine, 2-	91-59-8	Nc1ccc2ccccc2(c1)	0
SFI582	Napropamide	15299-99-7	O=C(N(CC)CC)C(Oc1cccc2ccccc12)C	0
SFI583	Nitroaniline, 2-	88-74-4	O=[N+]([O-])c1ccccc1(N)	0
SFI584	Nitroaniline, 3-	99-09-2	O=[N+]([O-])c1cccc(N)c1	0
SFI585	Nitroaniline, 4-	100-01-6	O=[N+]([O-])c1ccc(N)cc1	0
SFI586	Nitrofurantoin	67-20-9	O=C2NC(=O)CN2(N=Cc1oc(cc1)[N+](=O)[O-])	0
SFI587	Nitroglycerin	55-63-0	O=[N+]([O-])OCC(O[N+](=O)[O-])CO[N+](=O)[O-]	0
SFI588	Nitroguanidine	556-88-7	O=[N+]([O-])N=C(N)N	0
SFI589	Nitrophenol, 2-	88-75-5	O=[N+]([O-])c1ccccc1(O)	0
SFI590	Nitrotoluene, m-	99-08-1	O=[N+]([O-])c1cccc(c1)C	0
SFI591	Nitrotoluene, o-	88-72-2	O=[N+]([O-])c1ccccc1C	0
SFI592	Nitrotoluene, p-	99-99-0	O=[N+]([O-])c1ccc(cc1)C	0
SFI593	Nonane, n-	111-84-2	CCCCCCCCC	0
SFI594	Norflurazon	27314-13-2	O=C1C(=C(C=NN1c2cccc(c2)C(F)(F)F)NC)Cl	0
SFI595	Octahydro-1,3,5,7-tetranitro-1,3,5,7-tetrazocine (HMX)	2691-41-0	O=[N+]([O-])N1CN([N+](=O)[O-])CN([N+](=O)[O-])CN([N+](=O)[O-])C1	0
SFI596	Octamethylpyrophosphoramide	152-16-9	O=P(OP(=O)(N(C)C)N(C)C)(N(C)C)N(C)C	0
SFI597	Octyl Phthalate, di-N-	117-84-0	O=C(OCCCCCCCC)c1ccccc1(C(=O)OCCCCCCCC)	0
SFI598	Oryzalin	19044-88-3	O=[N+]([O-])c1cc(cc(c1N(CCC)CCC)[N+](=O)[O-])S(=O)(=O)N	0
SFI599	Oxadiazon	19666-30-9	O=C1OC(=NN1c2cc(OC(C)C)c(cc2Cl)Cl)C(C)(C)C	0
SFI600	Oxamyl	23135-22-0	O=C(ON=C(C(=O)N(C)C)SC)NC	0
SFI601	Oxyfluorfen	42874-03-3	O=[N+]([O-])c2ccc(Oc1ccc(cc1Cl)C(F)(F)F)cc2(OCC)	0
SFI602	Paclobutrazol	76738-62-0	OC(C(n1ncnc1)Cc2ccc(cc2)Cl)C(C)(C)C	0
SFI603	Paraquat Dichloride	1910-42-5	c1c[n+](ccc1c2cc[n+](cc2)C)C	0
SFI604	Parathion	56-38-2	O=[N+]([O-])c1ccc(OP(OCC)(OCC)=S)cc1	0
SFI605	Pebulate	1114-71-2	O=C(N(CC)CCCC)SCCC	0
SFI606	Pendimethalin	40487-42-1	O=[N+]([O-])c1cc(c(c(c1(NC(CC)CC))[N+](=O)[O-])C)C	0
SFI607	Pentabromodiphenyl ether, 2,2',4,4',5- (BDE-99)	60348-60-9	O(c1ccc(cc1Br)Br)c2cc(c(cc2Br)Br)Br	0
SFI608	Pentachlorobenzene	608-93-5	c1c(c(c(c(c1Cl)Cl)Cl)Cl)Cl	0
SFI609	Pentachloroethane	76-01-7	C(C(Cl)(Cl)Cl)(Cl)Cl	0
SFI610	Pentachloronitrobenzene	82-68-8	O=[N+]([O-])c1c(c(c(c(c1Cl)Cl)Cl)Cl)Cl	0
SFI611	Pentaerythritol tetranitrate (PETN)	78-11-5	O=[N+]([O-])OCC(CO[N+](=O)[O-])(CO[N+](=O)[O-])CO[N+](=O)[O-]	0
SFI612	Pentane, n-	109-66-0	CCCCC	0
SFI613	Perfluorobutane Sulfonate	375-73-5	O=S(=O)(O)C(F)(F)C(F)(F)C(F)(F)C(F)(F)F	0
SFI614	Perfluorooctane Sulphonic Acid	1763-23-1	O=S(=O)(O)C(F)(F)C(F)(F)C(F)(F)C(F)(F)C(F)(F)C(F)(F)C(F)(F)C(F)(F)F	0
SFI615	Perfluorooctanoic acid (PFOA)	335-67-1	O=C(O)C(F)(F)C(F)(F)C(F)(F)C(F)(F)C(F)(F)C(F)(F)C(F)(F)F	0
SFI616	Permethrin	52645-53-1	O=C(OCc2cccc(Oc1ccccc1)c2)C3C(C=C(Cl)Cl)C3(C)(C)	0
SFI617	Phenmedipham	13684-63-4	O=C(Oc1cccc(c1)NC(=O)OC)Nc2cccc(c2)C	0
SFI618	Phenol	108-95-2	Oc1ccccc1	0
SFI619	Phenol, 2-(1-methylethoxy)-, methylcarbamate	114-26-1	O=C(Oc1ccccc1(OC(C)C))NC	0
SFI620	Phenothiazine	92-84-2	c1ccc3c(c1)Nc2ccccc2S3	0
SFI621	Phenyl Isothiocyanate	103-72-0	C(=Nc1ccccc1)=S	0
SFI622	Phenylenediamine, m-	108-45-2	Nc1cccc(N)c1	0
SFI623	Phenylenediamine, o-	95-54-5	Nc1ccccc1(N)	0
SFI624	Phenylenediamine, p-	106-50-3	Nc1ccc(N)cc1	0
SFI625	Phenylphenol, 2-	90-43-7	Oc1ccccc1c2ccccc2	0
SFI626	Phorate	298-02-2	O(CC)P(OCC)(=S)SCSCC	0
SFI627	Phosgene	75-44-5	O=C(Cl)Cl	0
SFI628	Phosmet	732-11-6	O=C1c2ccccc2(C(=O)N1CSP(OC)(OC)=S)	0
SFI629	Phthalic Acid, P-	100-21-0	O=C(O)c1ccc(cc1)C(=O)O	0
SFI630	Phthalic Anhydride	85-44-9	O=C1OC(=O)c2ccccc12	0
SFI631	Picloram	1918-02-1	O=C(O)c1nc(c(c(N)c1Cl)Cl)Cl	0
SFI632	Picramic Acid (2-Amino-4,6-dinitrophenol)	96-91-3	O=[N+]([O-])c1cc(N)c(O)c(c1)[N+](=O)[O-]	0
SFI633	Picric Acid (2,4,6-Trinitrophenol)	88-89-1	O=[N+]([O-])c1cc(c(O)c(c1)[N+](=O)[O-])[N+](=O)[O-]	0
SFI634	Pirimiphos, Methyl	29232-93-7	n1c(OP(OC)(OC)=S)cc(nc1N(CC)CC)C	0
SFI635	Potassium Perfluorobutane Sulfonate	29420-49-3	O=S(=O)([O-])C(F)(F)C(F)(F)C(F)(F)C(F)(F)F	0
SFI636	Prochloraz	67747-09-5	O=C(n1cncc1)N(CCOc2c(cc(cc2Cl)Cl)Cl)CCC	0
SFI637	Profluralin	26399-36-0	O=[N+]([O-])c1cc(cc(c1N(CCC)CC2CC2)[N+](=O)[O-])C(F)(F)F	0
SFI638	Prometon	1610-18-0	n1c(nc(nc1NC(C)C)NC(C)C)OC	0
SFI639	Prometryn	7287-19-6	n1c(nc(nc1NC(C)C)SC)NC(C)C	0
SFI640	Propachlor	1918-16-7	O=C(N(c1ccccc1)C(C)C)CCl	0
SFI641	Propanil	709-98-8	O=C(Nc1ccc(c(c1)Cl)Cl)CC	0
SFI642	Propargite	2312-35-8	O=S(OCC#C)OC2CCCCC2(Oc1ccc(cc1)C(C)(C)C)	0
SFI643	Propargyl Alcohol	107-19-7	C#CCO	0
SFI644	Propazine	139-40-2	n1c(nc(nc1NC(C)C)Cl)NC(C)C	0
SFI645	Propham	122-42-9	O=C(OC(C)C)Nc1ccccc1	0
SFI646	Propiconazole	60207-90-1	n1cnn(c1)CC2(OCC(O2)CCC)c3ccc(cc3Cl)Cl	0
SFI647	Propionaldehyde	123-38-6	O=CCC	0
SFI648	Propyl benzene	103-65-1	c1ccc(cc1)CCC	0
SFI649	Propylene	115-07-1	C=CC	0
SFI650	Propylene Glycol	57-55-6	OCC(O)C	0
SFI651	Propylene Glycol Dinitrate	6423-43-4	O=[N+]([O-])OCC(O[N+](=O)[O-])C	0
SFI652	Propylene Glycol Monoethyl Ether	1569-02-4	OC(C)COCC	0
SFI653	Propylene Glycol Monomethyl Ether	107-98-2	OC(C)COC	0
SFI654	Propyzamide	23950-58-5	O=C(NC(C#C)(C)C)c1cc(cc(c1)Cl)Cl	0
SFI655	Pyrene	129-00-0	c1cc2ccc3cccc4ccc(c1)c2c34	0
SFI656	Pyridine	110-86-1	n1ccccc1	0
SFI657	Quinalphos	13593-03-8	n1cc(nc2ccccc12)OP(OCC)(OCC)=S	0
SFI658	Quinoline	91-22-5	n1cccc2ccccc12	0
SFI659	Quizalofop-ethyl	76578-14-8	O=C(OCC)C(Oc3ccc(Oc1nc2ccc(cc2(nc1))Cl)cc3)C	0
SFI660	Resmethrin	10453-86-8	O=C(OCc1coc(c1)Cc2ccccc2)C3C(C=C(C)C)C3(C)(C)	0
SFI661	Ronnel	299-84-3	O(c1cc(c(cc1Cl)Cl)Cl)P(OC)(OC)=S	0
SFI662	Rotenone	83-79-4	O=C3c5ccc1OC(C(=C)C)Cc1c5(OC4COc2cc(OC)c(OC)cc2C34)	0
SFI663	Selenourea	630-10-4	NC(N)=[Se]	0
SFI664	Sethoxydim	74051-80-2	O=C1C(C(=O)CC(C1)CC(C)SCC)=C(NOCC)CCC	0
SFI665	Simazine	122-34-9	n1c(nc(nc1NCC)Cl)NCC	0
SFI666	Sodium Acifluorfen	62476-59-9	O=C(O)c2cc(Oc1ccc(cc1Cl)C(F)(F)F)ccc2[N+](=O)[O-]	0
SFI667	Sodium Fluoroacetate	62-74-8	O=C(O)CF	0
SFI668	Stirofos (Tetrachlorovinphos)	961-11-5	O=P(OOC)(OOC)OC(=CCl)c1cc(c(cc1Cl)Cl)Cl	0
SFI669	Strychnine	57-24-9	O=C2N6c1ccccc1C57(CCN4CC3=CCOC(C2)C(C3CC45)C67)	0
SFI670	Styrene	100-42-5	C=Cc1ccccc1	0
SFI671	Sulfolane	126-33-0	O=S1(=O)(CCCC1)	0
SFI672	Sulfonylbis(4-chlorobenzene), 1,1'-	80-07-9	O=S(=O)(c1ccc(cc1)Cl)c2ccc(cc2)Cl	0
SFI673	Sulfur Mustard	505-60-2	C(CSCCCl)Cl	0
SFI674	TCMTB	21564-17-0	N#CSCSc2nc1ccccc1s2	0
SFI675	Tebuthiuron	34014-18-1	O=C(NC)N(c1nnc(C(C)(C)C)s1)C	0
SFI676	Temephos	3383-96-8	O(c1ccc(cc1)Sc2ccc(OP(OC)(OC)=S)cc2)P(OC)(OC)=S	0
SFI677	Terbacil	5902-51-2	O=C1NC(=C(C(=O)N1C(C)(C)C)Cl)C	0
SFI678	Terbufos	13071-79-9	O(CC)P(OCC)(=S)SCSC(C)(C)C	0
SFI679	Terbutryn	886-50-0	n1c(nc(nc1NC(C)(C)C)SC)NCC	0
SFI680	Tetrabromodiphenyl ether, 2,2',4,4'- (BDE-47)	5436-43-1	O(c1ccc(cc1Br)Br)c2ccc(cc2Br)Br	0
SFI681	Tetrachlorobenzene, 1,2,4,5-	95-94-3	c1c(c(cc(c1Cl)Cl)Cl)Cl	0
SFI682	Tetrachlorophenol, 2,3,4,6-	58-90-2	Oc1c(cc(c(c1Cl)Cl)Cl)Cl	0
SFI683	Tetrachlorotoluene, p- alpha, alpha, alpha-	5216-25-1	c1cc(ccc1C(Cl)(Cl)Cl)Cl	0
SFI684	Tetraethyl Dithiopyrophosphate	3689-24-5	O(CC)P(OCC)(OP(OCC)(OCC)=S)=S	0
SFI685	Tetrafluoroethane, 1,1,1,2-	811-97-2	FCC(F)(F)F	0
SFI686	Tetrahydrofuran	109-99-9	O1CCCC1	0
SFI687	Tetramethylcyclohexane	30501-43-0	CC1(C)(CCCCC1(C)(C))	0
SFI688	Tetryl (Trinitrophenylmethylnitramine)	479-45-8	O=[N+]([O-])c1cc(c(c(c1)[N+](=O)[O-])N([N+](=O)[O-])C)[N+](=O)[O-]	0
SFI689	Thifensulfuron-methyl	79277-27-3	O=C(OC)c1c(ccs1)S(=O)(=O)NC(=O)Nc2nc(nc(n2)C)OC	0
SFI690	Thiobencarb	28249-77-6	O=C(N(CC)CC)SCc1ccc(cc1)Cl	0
SFI691	Thiocyanic Acid	463-56-9	N#CS	0
SFI692	Thiodiglycol	111-48-8	OCCSCCO	0
SFI693	Thiofanox	39196-18-4	O=C(N=C(CSC)C(C)(C)C)ONC	0
SFI694	Thiophanate, Methyl	23564-05-8	O=C(OC)NC(Nc1ccccc1(NC(NC(=O)OC)=S))=S	0
SFI695	Thiram	137-26-8	C(N(C)C)(=S)SSC(N(C)C)=S	0
SFI696	Toluene	108-88-3	c1ccc(cc1)C	0
SFI697	Toluene-2,5-diamine	95-70-5	Nc1ccc(N)c(c1)C	0
SFI698	Toluene-2,6-diamine	823-40-5	Nc1cccc(N)c1C	0
SFI699	Toluidine, p-	106-49-0	Nc1ccc(cc1)C	0
SFI700	Tralomethrin	66841-25-6	N#CC(OC(=O)C1C(C(C(Br)(Br)Br)Br)C1(C)(C))c3cccc(Oc2ccccc2)c3	0
SFI701	Triacetin	102-76-1	O=C(OCC(OC(=O)C)COC(=O)C)C	0
SFI702	Triadimefon	43121-43-3	O=C(C(Oc1ccc(cc1)Cl)n2ncnc2)C(C)(C)C	0
SFI703	Triallate	2303-17-5	O=C(N(C(C)C)C(C)C)SCC(=C(Cl)Cl)Cl	0
SFI704	Triasulfuron	82097-50-5	O=C(Nc1nc(nc(n1)C)OC)NS(=O)(=O)c2ccccc2(OCCCl)	0
SFI705	Tribenuron-methyl	101200-48-0	O=C(OC)c1ccccc1S(=O)(=O)NC(=O)N(c2nc(nc(n2)C)OC)C	0
SFI706	Tribromobenzene, 1,2,4-	615-54-3	c1cc(c(cc1Br)Br)Br	0
SFI707	Tribromophenol, 2,4,6-	118-79-6	Oc1c(cc(cc1Br)Br)Br	0
SFI708	Tributyl Phosphate	126-73-8	O=P(OCCCC)(OCCCC)OCCCC	0
SFI709	Trichloro-1,2,2-trifluoroethane, 1,1,2-	76-13-1	FC(F)(C(F)(Cl)Cl)Cl	0
SFI710	Trichloro-2'-hydroxydiphenylether	3380-34-5	Oc2cc(ccc2(Oc1ccc(cc1Cl)Cl))Cl	0
SFI711	Trichloroacetic Acid	76-03-9	O=C(O)C(Cl)(Cl)Cl	0
SFI712	Trichloroaniline, 2,4,6-	634-93-5	Nc1c(cc(cc1Cl)Cl)Cl	0
SFI713	Trichlorobenzene, 1,2,3-	87-61-6	c1cc(c(c(c1)Cl)Cl)Cl	0
SFI714	Trichlorobenzene, 1,2,4-	120-82-1	c1cc(c(cc1Cl)Cl)Cl	0
SFI715	Trichloroethane, 1,1,1-	71-55-6	CC(Cl)(Cl)Cl	0
SFI716	Trichlorofluoromethane	75-69-4	FC(Cl)(Cl)Cl	0
SFI717	Trichlorophenol, 2,4,5-	95-95-4	Oc1cc(c(cc1Cl)Cl)Cl	0
SFI718	Trichlorophenoxyacetic Acid, 2,4,5-	93-76-5	O=C(O)COc1cc(c(cc1Cl)Cl)Cl	0
SFI719	Trichlorophenoxypropionic acid, -2,4,5	93-72-1	O=C(O)C(Oc1cc(c(cc1Cl)Cl)Cl)C	0
SFI720	Trichloropropane, 1,1,2-	598-77-6	CC(C(Cl)Cl)Cl	0
SFI721	Trichloropropane, 1,2,3-	96-18-4	C(C(CCl)Cl)Cl	0
SFI722	Trichloropropene, 1,2,3-	96-19-5	C(=C(CCl)Cl)Cl	0
SFI723	Trichlorotoluene, 2,3,6-	2077-46-5	c1cc(c(c(c1Cl)C)Cl)Cl	0
SFI724	Trichlorotoluene, alpha 2,6-	2014-83-7	c1cc(c(c(c1)Cl)CCl)Cl	0
SFI725	Tridiphane	58138-08-2	O1CC1(c2cc(cc(c2)Cl)Cl)CC(Cl)(Cl)Cl	0
SFI726	Triethylamine	121-44-8	N(CC)(CC)CC	0
SFI727	Triethylene Glycol	112-27-6	OCCOCCOCCO	0
SFI728	Trifluoroethane, 1,1,1-	420-46-2	FC(F)(F)C	0
SFI729	Trifluralin	1582-09-8	O=[N+]([O-])c1cc(cc(c1N(CCC)CCC)[N+](=O)[O-])C(F)(F)F	0
SFI730	Trimethyl Phosphate	512-56-1	O=P(OC)(OC)OC	0
SFI731	Trimethylbenzene, 1,2,3-	526-73-8	c1cc(c(c(c1)C)C)C	0
SFI732	Trimethylbenzene, 1,2,4-	95-63-6	c1cc(c(cc1C)C)C	0
SFI733	Trimethylbenzene, 1,3,5-	108-67-8	c1c(cc(cc1C)C)C	0
SFI734	Trimethylpentene, 2,4,4-	25167-70-8	C=C(C)CC(C)(C)C	0
SFI735	Trinitrobenzene, 1,3,5-	99-35-4	O=[N+]([O-])c1cc(cc(c1)[N+](=O)[O-])[N+](=O)[O-]	0
SFI736	Trinitrotoluene, 2,4,6-	118-96-7	O=[N+]([O-])c1cc(c(c(c1)[N+](=O)[O-])C)[N+](=O)[O-]	0
SFI737	Triphenylphosphine Oxide	791-28-6	O=P(c1ccccc1)(c2ccccc2)c3ccccc3	0
SFI738	Tris(1,3-Dichloro-2-propyl) Phosphate	13674-87-8	O=P(OC(CCl)CCl)(OC(CCl)CCl)OC(CCl)CCl	0
SFI739	Tris(1-chloro-2-propyl)phosphate	13674-84-5	O=P(OC(C)CCl)(OC(C)CCl)OC(C)CCl	0
SFI740	Tris(2-chloroethyl)phosphate	115-96-8	O=P(OCCCl)(OCCCl)OCCCl	0
SFI741	Tris(2-ethylhexyl)phosphate	78-42-2	O=P(OCC(CC)CCCC)(OCC(CC)CCCC)OCC(CC)CCCC	0
SFI742	Trisbutoxyethyl Phosphate	78-51-3	O=P(OCCOCCCC)(OCCOCCCC)OCCOCCCC	0
SFI743	Vernolate	1929-77-7	O=C(N(CCC)CCC)SCCC	0
SFI744	Vinclozolin	50471-44-8	O=C1OC(C=C)(C(=O)N1c2cc(cc(c2)Cl)Cl)C	0
SFI745	Vinyl Acetate	108-05-4	O=C(OC=C)C	0
SFI746	Warfarin	81-81-2	O=C1Oc3ccccc3(C(O)=C1C(c2ccccc2)CC(=O)C)	0
SFI747	Xylene, P-	106-42-3	c1cc(ccc1C)C	0
SFI748	Xylene, m-	108-38-3	c1cc(cc(c1)C)C	0
SFI749	Xylene, o-	95-47-6	c1ccc(c(c1)C)C	0
SFI750	Zineb	12122-67-7	N(C(=S)S)CCNC(=S)S	0
